# Supplementary material for: 3D reconstruction of human movement in a single projection by dynamic marker scaling
Source: PLoS One. 2017 Oct 18;12(10):e0186443. doi: 10.1371/journal.pone.0186443 (PMC5646814; doi:10.1371/journal.pone.0186443)
Supplement: S1 Data — (ZIP) [file pone.0186443.s001.zip]

Archive with 5 entries (4 files):
- Raw data DLT.xlsx
- __MACOSX/
- __MACOSX/._Raw data DLT.xlsx
- Raw data DMS.xlsx
- __MACOSX/._Raw data DMS.xlsx
