# Supplementary material for: 3D reconstruction of human movement in a single projection by dynamic marker scaling
Source: PLoS One. 2017 Oct 18;12(10):e0186443. doi: 10.1371/journal.pone.0186443 (PMC5646814; doi:10.1371/journal.pone.0186443)
Supplement: S1 Data — (ZIP) [file pone.0186443.s001.zip › Raw data DLT.xlsx]

## Sheet: Sheet1
Head			L_ankle			L_elbow			L_foot			L_hip			L_knee			L_shoulder			L_wrist			R_ankle			R_elbow			R_foot			R_hip			R_knee			R_shoulder			R_wrist			Trunk
x	y	z	x	y	z	x	y	z	x	y	z	x	y	z	x	y	z	x	y	z	x	y	z	x	y	z	x	y	z	x	y	z	x	y	z	x	y	z	x	y	z	x	y	z	x	y	z
-3.01553	54.7258	20.4933	9.52444	-98.1246	39.5735	14.2916	3.3556	29.0975	13.7943	-99.5749	18.2944	9.29107	-8.68804	25.4089	9.38872	-57.9795	24.5497	14.2657	31.0884	29.0975	18.4679	-16.7056	21.7615	-18.3634	-93.5498	31.4207	-19.8109	3.64388	35.3525	-20.4312	-99.2455	20.7501	-14.0021	-9.24192	26.8171	-15.5892	-59.4812	26.4881	-16.4265	33.2655	34.0529	-28.262	-15.988	29.2054	-2.27846	25.9841	26.7061
-3.02889	54.5247	20.2967	9.52142	-98.1447	39.6068	14.2967	3.33817	29.067	13.7955	-99.5757	18.2965	9.27547	-8.69197	25.4579	9.36206	-57.935	24.3473	14.2393	31.0505	29.0469	18.4057	-16.727	21.436	-18.3185	-93.6251	31.4184	-19.807	3.63951	35.3932	-20.4318	-99.2437	20.7456	-13.9875	-9.24092	26.8052	-15.5876	-59.4686	26.39	-16.445	33.2275	34.0059	-28.2634	-15.9883	29.2086	-2.28555	25.9297	26.7713
-3.01837	54.3173	20.0327	9.51817	-98.1208	39.5615	14.3229	3.31	29.0346	13.7894	-99.572	18.2861	9.31827	-8.70972	25.5729	9.37542	-57.9169	24.1402	14.2159	30.9867	29.0026	18.3248	-16.7217	21.2989	-18.3156	-93.5636	31.4025	-19.807	3.63223	35.3928	-20.4318	-99.2616	20.7446	-13.974	-9.25905	26.8065	-15.5702	-59.5186	26.2877	-16.4417	33.2266	33.982	-28.2793	-16.0105	29.2455	-2.32893	25.9123	26.8486
-3.02669	54.1068	19.7362	9.52017	-98.144	39.6044	14.3254	3.26156	28.997	13.7943	-99.5749	18.2944	9.37992	-8.71261	25.7231	9.33268	-57.9284	23.9046	14.1751	30.9621	28.9304	18.2562	-16.7186	21.1825	-18.3205	-93.5757	31.4117	-19.8264	3.61913	35.4405	-20.4374	-99.2661	20.7582	-13.9288	-9.27506	26.8969	-15.5391	-59.5232	26.1035	-16.4275	33.1545	33.9777	-28.2343	-15.9811	29.3275	-2.28136	25.7801	26.73
-3.07877	53.8995	19.4726	9.52436	-98.1331	39.5705	14.348	3.24945	28.8818	13.7955	-99.5836	18.2937	9.37195	-8.72363	25.7469	9.34645	-57.9265	23.7728	14.1435	30.9222	28.834	18.2694	-16.5429	20.624	-18.2915	-93.572	31.4289	-19.833	3.59144	35.5572	-20.4271	-99.2561	20.7819	-13.9203	-9.29602	26.935	-15.5552	-59.5239	25.984	-16.4255	33.1216	33.8232	-28.2196	-16.0009	29.4349	-2.31405	25.7361	26.7056
-3.07151	53.6973	19.1669	9.5206	-98.1308	39.5633	14.3006	3.20233	28.6801	13.7919	-99.5735	18.2902	9.49213	-8.74037	25.9634	9.35367	-57.9125	23.6687	14.1161	30.8594	28.8175	18.0769	-16.6605	20.6987	-18.2955	-93.5834	31.4357	-19.8709	3.55771	35.5985	-20.4277	-99.2667	20.7859	-13.9084	-9.28936	26.965	-15.5152	-59.5022	25.8458	-16.4459	33.0784	33.6429	-28.2222	-16.0108	29.4413	-2.28565	25.658	26.5522
-3.05876	53.4916	18.9087	9.53063	-98.137	39.5825	14.2897	3.17989	28.6211	13.7919	-99.5735	18.2902	9.49195	-8.74943	25.9627	9.34784	-57.8868	23.4279	14.0877	30.8014	28.7273	17.8471	-16.7055	20.9659	-18.3468	-93.571	31.3066	-19.8835	3.49058	35.6265	-20.4292	-99.2657	20.7836	-13.9006	-9.3624	26.9816	-15.4992	-59.4781	25.6967	-16.4569	33.0124	33.5654	-28.204	-16.0292	29.4455	-2.29389	25.5793	26.6948
-3.08029	53.292	18.6262	9.52812	-98.1354	39.5777	14.2748	3.1383	28.5918	13.7894	-99.572	18.2861	9.49195	-8.74943	25.9627	9.34122	-57.8589	23.2608	14.056	30.7619	28.6688	17.8264	-16.7648	20.6717	-18.3253	-93.5749	31.3478	-19.8999	3.45848	35.6663	-20.4271	-99.2561	20.7819	-13.8895	-9.40687	26.9767	-15.5166	-59.4836	25.5584	-16.4869	32.9812	33.4483	-28.2305	-16.1037	29.4586	-2.23305	25.4664	26.5195
-3.06634	53.0577	18.3326	9.54861	-98.1346	39.5749	14.2837	3.09209	28.4889	13.7967	-99.5764	18.2986	9.49158	-8.76755	25.9612	9.40046	-57.8413	23.018	14.0468	30.7143	28.6105	17.7795	-16.6203	20.338	-18.2642	-93.6224	31.4673	-19.9165	3.43614	35.6551	-20.4289	-99.2755	20.7854	-13.8611	-9.42737	27.0096	-15.4984	-59.4685	25.369	-16.5172	32.9382	33.2733	-28.2335	-16.1589	29.5578	-2.27005	25.4122	26.6088
-3.05961	52.8702	17.9905	9.55237	-98.1369	39.582	14.1893	3.05584	28.2818	13.7931	-99.5742	18.2923	9.58671	-8.82264	26.2078	9.45753	-57.868	22.8107	14.0611	30.6202	28.4773	17.6587	-16.6081	20.1335	-18.3206	-93.6304	31.3444	-19.9514	3.42302	35.7418	-20.4371	-99.2581	20.7609	-13.82	-9.44251	27.0868	-15.4902	-59.5106	25.2727	-16.493	32.845	33.1855	-28.1966	-16.1859	29.7509	-2.21045	25.2878	26.4732
-3.07442	52.6779	17.6857	9.55105	-98.1446	39.5767	14.1874	3.02039	28.1615	13.7943	-99.5749	18.2944	9.68612	-8.88168	26.3847	9.47397	-57.8765	22.7254	14.0011	30.5582	28.293	17.526	-16.7843	19.9057	-18.3007	-93.6233	31.3816	-19.9806	3.35825	35.8099	-20.4393	-99.2677	20.7627	-13.7965	-9.47488	27.1561	-15.4671	-59.519	25.1478	-16.4853	32.7771	33.0509	-28.1704	-16.2212	29.8316	-2.23461	25.2042	26.5037
-3.06828	52.4725	17.4171	9.53933	-98.1508	39.5962	14.1074	2.97695	28.0173	13.7967	-99.5764	18.2986	9.7589	-8.92191	26.5531	9.54713	-57.8475	22.512	13.9852	30.508	28.2208	17.4607	-16.7551	19.5405	-18.3013	-93.6116	31.3751	-19.9766	3.31633	35.8488	-20.4362	-99.2573	20.7587	-13.7829	-9.48534	27.1758	-15.481	-59.4896	24.8949	-16.5159	32.7425	32.844	-28.1646	-16.2658	29.9121	-2.23225	25.1155	26.3413
-3.08582	52.2887	17.1071	9.54685	-98.1555	39.6106	14.088	2.93767	27.9035	13.7991	-99.5778	18.3028	9.75888	-8.97809	26.7049	9.5809	-57.8378	22.2639	13.9691	30.4248	28.0759	17.3349	-16.8138	19.3258	-18.2797	-93.6424	31.4124	-19.9921	3.26714	35.8348	-20.4374	-99.2661	20.7582	-13.7806	-9.56351	27.2533	-15.4811	-59.5049	24.7609	-16.4876	32.6388	32.7105	-28.196	-16.3135	29.8414	-2.28133	25.0062	26.3217
-3.0609	52.0977	16.8025	9.55237	-98.1369	39.582	13.9864	2.89838	27.6836	13.7955	-99.5757	18.2965	9.79892	-9.04612	26.7734	9.59452	-57.865	22.0587	13.9359	30.3698	27.8986	17.2588	-16.8168	18.94	-18.2738	-93.6663	31.3987	-19.9843	3.23022	35.8643	-20.4452	-99.2803	20.7735	-13.7599	-9.61606	27.2381	-15.433	-59.5212	24.5492	-16.5125	32.5781	32.5358	-28.1565	-16.3597	29.939	-2.28057	24.8952	26.1952
-3.05688	51.8851	16.4523	9.55613	-98.1392	39.5892	13.9509	2.84459	27.6174	13.7979	-99.585	18.2979	9.86614	-9.13644	27.0068	9.62064	-57.8428	21.7967	13.9325	30.2861	27.7708	17.1224	-16.7385	18.7109	-18.2975	-93.6086	31.3655	-20.001	3.17756	35.85	-20.4393	-99.2677	20.7627	-13.7061	-9.6696	27.3492	-15.3876	-59.502	24.2606	-16.5105	32.5089	32.3474	-28.1466	-16.4326	30.1427	-2.24156	24.7559	26.0578
-3.0742	51.661	16.0663	9.55363	-98.1377	39.5844	13.9046	2.76257	27.4928	13.7967	-99.5843	18.2958	9.91671	-9.18849	27.0956	9.66238	-57.8372	21.5665	13.8798	30.2002	27.5993	16.9675	-16.7288	18.4486	-18.2887	-93.6302	31.3447	-20.0038	3.09836	35.8538	-20.4443	-99.2795	20.7712	-13.6903	-9.75343	27.3862	-15.3507	-59.4978	23.9597	-16.5136	32.3958	32.2107	-28.1523	-16.4887	30.2487	-2.22404	24.6024	25.9627
-3.10262	51.4325	15.8107	9.54844	-98.1704	39.5679	13.8304	2.72719	27.2447	13.7979	-99.5771	18.3007	9.97796	-9.28599	27.2005	9.70093	-57.7938	21.2906	13.8356	30.0882	27.475	16.6899	-16.7846	18.4824	-18.2225	-93.7166	31.4401	-20.0038	3.00938	35.848	-20.4374	-99.284	20.7572	-13.6736	-9.82843	27.4257	-15.2699	-59.5113	23.6555	-16.5029	32.2566	32.0751	-28.1623	-16.6311	30.3122	-2.27691	24.438	25.8111
-3.0981	51.2074	15.4972	9.51777	-98.1821	39.5456	13.7426	2.64809	27.0083	13.7967	-99.5843	18.2958	9.94059	-9.38933	27.3612	9.70865	-57.8123	20.9248	13.7666	29.9901	27.1974	16.5413	-17.0453	18.2242	-18.2109	-93.7952	31.4206	-20.0368	2.9408	35.9267	-20.4377	-99.292	20.7544	-13.6177	-9.94027	27.5895	-15.2244	-59.5127	23.3393	-16.5303	32.1476	31.7859	-28.1234	-16.6539	30.4561	-2.29933	24.2609	25.6763
-3.10048	50.9838	15.1034	9.53652	-98.2314	39.5794	13.6771	2.57872	26.7733	13.7967	-99.5764	18.2986	9.95391	-9.4614	27.4601	9.7368	-57.7921	20.6314	13.7504	29.8585	27.047	16.4005	-17.0801	17.9813	-18.2266	-93.7868	31.365	-20.0281	2.82769	35.9487	-20.4386	-99.2928	20.7567	-13.6126	-10.0273	27.6641	-15.183	-59.4958	22.983	-16.5124	32.0075	31.6308	-28.1523	-16.7591	30.609	-2.28663	24.0689	25.5286
-3.08206	50.7381	14.8285	9.52189	-98.2278	39.5086	13.6259	2.42684	26.6745	13.7967	-99.5764	18.2986	9.97662	-9.58412	27.5333	9.72917	-57.7756	20.274	13.6617	29.7306	26.8424	16.1051	-17.2592	17.9826	-18.206	-93.8378	31.3178	-20.0592	2.74243	35.9706	-20.4515	-99.2971	20.7425	-13.5773	-10.1618	27.6623	-15.1316	-59.5044	22.6585	-16.5509	31.8839	31.4206	-28.1797	-16.8824	30.6647	-2.2832	23.8744	25.444
-3.11967	50.4537	14.508	9.51444	-98.2628	39.4972	13.521	2.29989	26.443	13.7906	-99.5807	18.2854	10.0218	-9.73123	27.685	9.76649	-57.789	19.8875	13.5803	29.5582	26.6486	16.0094	-17.2749	17.5625	-18.1807	-93.8342	31.2472	-20.0777	2.62013	36.0093	-20.4518	-99.3051	20.7398	-13.5281	-10.3072	27.7924	-15.088	-59.5018	22.2883	-16.5213	31.7148	31.1855	-28.1925	-17.0357	30.7372	-2.3125	23.6626	25.4131
-3.13725	50.168	14.1617	9.50855	-98.2835	39.4421	13.4495	2.14331	26.2311	13.8079	-99.4818	18.2945	10.0122	-9.88111	27.8551	9.79236	-57.7858	19.5124	13.4894	29.3633	26.4776	15.7616	-17.3736	17.4246	-18.1889	-93.8973	31.1799	-20.0883	2.44459	36.0262	-20.4555	-99.3136	20.7393	-13.4877	-10.4721	27.8346	-15.0363	-59.553	21.9554	-16.5496	31.5206	30.9959	-28.2505	-17.2211	30.8623	-2.31125	23.392	25.2394
-3.1554	49.8737	13.8102	9.45793	-98.2743	39.3846	13.3703	1.95999	26.0809	13.7967	-99.5843	18.2958	10.0478	-10.1168	27.9845	9.872	-57.8244	19.1616	13.443	29.1695	26.234	15.3721	-17.736	17.7296	-18.1261	-93.9615	31.2936	-20.1068	2.2697	36.0112	-20.477	-99.3345	20.6942	-13.4962	-10.6702	27.9433	-15.0431	-59.5941	21.6203	-16.5465	31.315	30.7261	-28.2723	-17.4161	30.9029	-2.33985	23.152	25.172
-3.13675	49.5841	13.499	9.45098	-98.328	39.4037	13.2496	1.77385	25.8951	13.8796	-99.4868	18.0378	10.0811	-10.3126	28.0725	9.98982	-57.8883	18.7651	13.3578	28.9572	25.9589	15.1742	-17.8746	17.3839	-18.126	-93.9941	31.2799	-20.1136	2.082	36.0173	-20.4673	-99.3405	20.7123	-13.4809	-10.8641	28.1116	-15.124	-59.6519	21.3209	-16.5516	31.0672	30.525	-28.2308	-17.5549	31.125	-2.32536	22.8643	24.9399
-3.14897	49.3049	13.1179	9.4447	-98.343	39.3907	13.1549	1.5618	25.6775	13.9821	-99.3001	17.7907	10.1042	-10.5164	28.1417	10.0582	-57.9194	18.4664	13.2709	28.6958	25.713	14.9993	-18.1227	17.0728	-18.1511	-94.0804	31.1672	-20.133	1.88148	36.0549	-20.4707	-99.341	20.7146	-13.4466	-11.0619	28.2163	-15.2404	-59.7318	20.9622	-16.5441	30.835	30.243	-28.3217	-17.8211	31.1366	-2.34716	22.5686	24.7601
-3.16289	48.9634	12.8833	9.45012	-98.3517	39.3582	13.0734	1.34407	25.5206	14.0002	-99.3188	17.8192	10.1106	-10.7384	28.2182	10.1666	-58.0027	18.1227	13.2287	28.447	25.5471	14.7311	-18.4616	16.9284	-18.1453	-94.0901	31.1401	-20.1476	1.64009	36.0769	-20.4628	-99.3788	20.7448	-13.4259	-11.3106	28.2852	-15.3378	-59.7977	20.4636	-16.5497	30.5452	30.0924	-28.3598	-18.054	31.2058	-2.40018	22.2444	24.7194
-3.17704	48.6079	12.5775	9.44868	-98.3576	39.3478	12.9322	1.04985	25.2922	14.0531	-99.3506	17.9111	10.121	-11.1654	28.3686	10.2908	-58.0939	17.7352	13.1733	28.1149	25.2796	14.5145	-18.5572	16.5483	-18.1053	-94.1548	31.1361	-20.1836	1.39069	36.1017	-20.4575	-99.4125	20.7361	-13.3756	-11.5814	28.3977	-15.3749	-59.9081	20.0053	-16.5584	30.2522	29.8479	-28.357	-18.2845	31.3281	-2.40294	21.9335	24.6568
-3.18956	48.2716	12.1983	9.45246	-98.3891	39.356	12.8415	0.755081	25.1155	14.0869	-99.3708	17.9696	10.1181	-11.5198	28.4191	10.3968	-58.2028	17.4277	13.1133	27.7777	25.0035	14.2395	-18.9277	16.3886	-18.097	-94.1972	31.0951	-20.1808	1.09885	36.1279	-20.4594	-99.4319	20.7396	-13.3744	-11.8517	28.502	-15.452	-60.0409	19.6476	-16.5462	29.9206	29.6504	-28.4486	-18.6447	31.3782	-2.35781	21.5146	24.3588
-3.21762	47.9204	11.8324	9.46771	-98.4587	39.3345	12.7397	0.44684	24.9179	14.1086	-99.3996	18.0016	10.1547	-11.9309	28.4984	10.5355	-58.2838	16.9962	13.0508	27.411	24.7222	14.0055	-19.0446	15.9757	-18.0904	-94.301	30.9175	-20.1984	0.817259	36.1043	-20.4659	-99.4512	20.7154	-13.3603	-12.1776	28.6216	-15.5415	-60.1555	19.174	-16.5771	29.5564	29.4089	-28.425	-18.8798	31.546	-2.40826	21.1267	24.2384
-3.23993	47.4955	11.5814	9.46391	-98.4941	39.3253	12.6099	0.13791	24.7092	14.1447	-99.4055	18.0699	10.2092	-12.4522	28.5197	10.6283	-58.3724	16.599	12.9839	27.0445	24.3957	13.7806	-19.5558	15.572	-18.0417	-94.4187	30.9647	-20.1934	0.509276	36.1264	-20.455	-99.4663	20.733	-13.3324	-12.4817	28.7982	-15.6242	-60.2467	18.6399	-16.5699	29.1796	29.1712	-28.4919	-19.2076	31.6342	-2.42296	20.7442	24.1892
-3.26103	47.1327	11.2629	9.46432	-98.4998	39.2833	12.4901	-0.214079	24.4774	14.1821	-99.4279	18.1347	10.2167	-12.7425	28.6342	10.7016	-58.4337	16.1646	12.9114	26.6757	24.1723	13.5041	-20.03	15.4046	-17.9668	-94.5493	31.0497	-20.2129	0.164446	36.1041	-20.4641	-99.4497	20.7108	-13.3352	-12.8065	28.8998	-15.6958	-60.3723	18.1797	-16.58	28.8227	29.0278	-28.5138	-19.5491	31.7621	-2.46157	20.3813	24.0532
-3.26672	46.7553	10.8607	9.45885	-98.5287	39.3137	12.3729	-0.585272	24.2493	14.205	-99.4417	18.1744	10.2468	-13.0304	28.631	10.7603	-58.5112	15.8464	12.8321	26.2838	23.9344	13.2264	-20.1992	15.2389	-17.9462	-94.6452	30.9977	-20.2139	-0.18902	36.0867	-20.4634	-99.457	20.7058	-13.3498	-13.1778	29.0132	-15.7746	-60.5112	17.7405	-16.5741	28.4484	28.7934	-28.5778	-19.8985	31.8865	-2.49351	19.9104	23.8449
-3.33015	46.3053	10.5978	9.46497	-98.5495	39.3196	12.2268	-1.02597	23.966	14.2364	-99.4684	18.226	10.2848	-13.6036	28.8962	10.9009	-58.622	15.3543	12.7325	25.8625	23.6592	12.9911	-20.6132	14.8136	-17.9184	-94.6474	30.9172	-20.2129	-0.559656	36.0637	-20.4643	-99.4756	20.7071	-13.3133	-13.5548	29.1865	-15.8548	-60.6443	17.2433	-16.5767	28.0507	28.6292	-28.6103	-20.2597	31.9411	-2.49979	19.4531	23.7631
-3.32246	45.8596	10.2607	9.47106	-98.5892	39.3244	12.1171	-1.46066	23.7476	14.3015	-99.5075	18.339	10.3119	-14.0854	28.9493	11.0249	-58.7223	14.9011	12.6483	25.3643	23.3311	12.6841	-21.1127	14.5895	-17.9366	-94.6821	30.7938	-20.2429	-0.96754	36.0144	-20.4515	-99.4658	20.7308	-13.3116	-13.9398	29.2469	-15.9558	-60.8115	16.8562	-16.6439	27.5895	28.3748	-28.6777	-20.707	32.118	-2.54669	18.9291	23.5617
-3.3554	45.4247	9.95331	9.48203	-98.6566	39.2644	11.9581	-1.91808	23.4408	14.4179	-99.4302	18.1392	10.3502	-14.5613	29.0247	11.1073	-58.8409	14.4898	12.5355	24.8423	23.0288	12.3692	-21.6357	14.3497	-17.9302	-94.7288	30.7644	-20.2664	-1.37318	35.9984	-20.4553	-99.4689	20.7398	-13.3434	-14.4002	29.432	-16.0715	-60.9875	16.3581	-16.6214	27.1108	28.1935	-28.7027	-21.1257	32.198	-2.57684	18.4066	23.3938
-3.35906	44.9871	9.59547	9.48072	-98.6936	39.26	11.8082	-2.43084	23.1474	14.5873	-99.3879	17.9891	10.4061	-14.9194	29.069	11.1911	-58.9386	14.0346	12.4097	24.3424	22.7816	12.1478	-21.9232	13.946	-17.9097	-94.8503	30.7649	-20.333	-1.79419	35.9343	-20.4494	-99.4563	20.729	-13.3223	-14.8276	29.5533	-16.1497	-61.1209	15.8697	-16.6527	26.5959	27.9459	-28.7967	-21.601	32.2909	-2.62238	17.8642	23.2358
-3.41301	44.5144	9.32242	9.49001	-98.7657	39.307	11.6687	-2.93493	22.8724	14.632	-99.4067	18.0691	10.4355	-15.2953	29.1043	11.2897	-59.0457	13.5787	12.304	23.8252	22.5295	11.8427	-22.3919	13.7203	-17.9192	-94.8816	30.7461	-20.3621	-2.26883	35.9808	-20.4516	-99.448	20.7318	-13.3102	-15.2714	29.6494	-16.2759	-61.3074	15.4589	-16.68	26.1545	27.7918	-28.8496	-22.0119	32.2942	-2.67733	17.3456	23.0999
-3.42763	44.0226	9.00637	9.52258	-98.7831	39.2416	11.5366	-3.4558	22.6096	14.7371	-99.4695	18.2508	10.4628	-15.6005	29.1435	11.4217	-59.174	13.18	12.1941	23.2843	22.2309	11.5612	-22.9314	13.4979	-17.8915	-94.9517	30.7296	-20.3954	-2.71682	35.9356	-20.4609	-99.4572	20.7058	-13.35	-15.7753	29.8025	-16.3499	-61.4635	14.9604	-16.7173	25.6399	27.5103	-28.8953	-22.511	32.5124	-2.72154	16.7977	22.9434
-3.46205	43.4947	8.76029	9.60838	-98.8424	39.2445	11.4093	-4.0096	22.3913	14.9366	-99.4499	18.192	10.4948	-15.9542	29.2247	11.6314	-59.2745	12.5511	12.0855	22.6734	22.0026	11.2431	-23.6941	13.2408	-17.9084	-95.0044	30.69	-20.4236	-3.21908	35.8759	-20.4512	-99.4578	20.7335	-13.3278	-16.2569	29.911	-16.4754	-61.6304	14.5479	-16.724	25.1277	27.3013	-28.9843	-23.0095	32.6404	-2.77308	16.2166	22.8106
-3.47061	42.9504	8.38542	9.65261	-98.894	39.2849	11.2462	-4.63232	22.0679	15.2281	-99.2372	17.8683	10.5329	-16.3417	29.2762	11.8085	-59.3952	12.0875	11.9852	22.0435	21.7171	11.0186	-24.1788	12.8246	-17.8583	-94.9952	30.5736	-20.4432	-3.75354	35.8944	-20.4619	-99.458	20.7081	-13.3611	-16.8072	30.0677	-16.5429	-61.792	14.0796	-16.7896	24.5226	27.0859	-29.0129	-23.5447	32.6796	-2.84892	15.59	22.5897
-3.51636	42.4268	8.0556	9.68662	-98.9648	39.2972	11.0547	-5.25792	21.6951	15.4261	-99.2167	17.8069	10.557	-16.7245	29.2662	12.0057	-59.5822	11.7621	11.8676	21.3937	21.3628	10.6291	-25.0444	12.7657	-17.8631	-95.0226	30.5429	-20.5012	-4.26506	35.8031	-20.4534	-99.4674	20.7353	-13.3686	-17.3748	30.2075	-16.6173	-61.9652	13.5498	-16.8159	23.9385	26.9218	-29.0869	-24.0593	32.8644	-2.87444	14.9303	22.4231
-3.54253	41.8922	7.79512	9.71111	-98.9888	39.2535	10.9047	-5.86249	21.4337	15.4633	-99.3479	17.8912	10.5807	-17.1425	29.2516	12.2076	-59.7669	11.2738	11.7661	20.7818	21.0777	10.5411	-25.3552	11.9347	-17.8396	-95.0643	30.5256	-20.5421	-4.79107	35.7734	-20.4449	-99.4767	20.7625	-13.3993	-17.9392	30.3121	-16.7107	-62.1668	13.1071	-16.8489	23.335	26.675	-29.167	-24.6213	32.9713	-2.93772	14.2806	22.2242
-3.55998	41.3466	7.48142	9.73042	-99.0372	39.2532	10.7094	-6.50121	21.0528	15.3416	-99.6619	18.5075	10.5749	-17.5889	29.3383	12.4497	-59.9756	10.8909	11.6605	20.1325	20.7812	10.0984	-26.2495	12.106	-17.8555	-95.081	30.4906	-20.5958	-5.34661	35.7736	-20.4525	-99.4666	20.733	-13.4032	-18.5015	30.4782	-16.7916	-62.3281	12.6826	-16.8555	22.7183	26.5093	-29.2251	-25.1557	33.0758	-3.02424	13.6461	22.18
-3.62356	40.7863	7.189	9.75035	-99.0553	39.1609	10.5379	-7.18046	20.7868	15.4578	-99.4831	18.2843	10.5854	-18.0569	29.3735	12.6219	-60.2064	10.4946	11.5664	19.4471	20.4642	9.87929	-26.7725	11.6932	-17.8959	-95.0889	30.4005	-20.6204	-5.91609	35.7509	-20.4506	-99.4472	20.7295	-13.4094	-19.0644	30.5609	-16.8639	-62.5181	12.197	-16.913	22.0781	26.2725	-29.3293	-25.7369	33.1873	-3.08029	12.973	21.9555
-3.65162	40.2176	6.88323	9.82901	-99.1163	39.1727	10.3701	-7.85825	20.5274	15.4639	-99.4868	18.2947	10.6166	-18.5173	29.3297	12.8842	-60.3846	10.1053	11.4891	18.7336	20.1398	9.64696	-27.4577	11.2554	-17.9377	-95.1084	30.3169	-20.624	-6.52506	35.7226	-20.4403	-99.455	20.7522	-13.4039	-19.705	30.6877	-16.9769	-62.7211	11.8439	-16.9445	21.4237	26.1175	-29.4064	-26.3428	33.4233	-3.14128	12.2668	21.8366
-3.6294	39.6336	6.56977	9.8528	-99.1499	39.217	10.181	-8.619	20.2258	15.4724	-99.4918	18.3093	10.6271	-19.0846	29.359	13.0873	-60.5095	9.60987	11.4012	17.9858	19.796	9.3371	-28.3059	11.0004	-17.9594	-95.1265	30.2576	-20.644	-7.16049	35.7395	-20.4553	-99.451	20.7408	-13.403	-20.3539	30.7976	-17.0763	-62.9266	11.3225	-16.985	20.6921	25.8828	-29.4344	-26.9495	33.5045	-3.21365	11.5092	21.6942
-3.69803	39.0273	6.30014	9.8707	-99.1559	39.2064	9.98149	-9.36576	19.8689	15.47	-99.4904	18.3051	10.7045	-19.5952	29.1187	13.2903	-60.6433	9.15372	11.3209	17.1715	19.4252	9.02227	-29.0552	10.7372	-17.9528	-95.1833	30.2591	-20.6815	-7.83194	35.7423	-20.4403	-99.455	20.7522	-13.3864	-21.0282	30.888	-17.2295	-63.1365	10.8945	-17.0264	19.9917	25.7009	-29.5208	-27.6494	33.6668	-3.27747	10.7249	21.3713
-3.70809	38.4412	5.92631	9.88758	-99.1837	39.1453	9.81336	-10.139	19.5285	15.5529	-99.4012	18.0454	10.7636	-20.1483	28.9579	13.4591	-60.8686	8.82239	11.2069	16.4226	19.148	8.86824	-29.7673	10.1071	-17.9561	-95.2327	30.2103	-20.712	-8.51355	35.779	-20.4419	-99.4485	20.7595	-13.3648	-21.7062	31.0068	-17.3732	-63.3542	10.4999	-17.0606	19.2287	25.4494	-29.6061	-28.284	33.8241	-3.31834	9.97349	21.2895
-3.75383	37.8351	5.77181	9.91158	-99.2294	39.1394	9.6042	-10.8987	19.1536	15.5602	-99.4055	18.0579	10.8273	-20.8005	28.8781	13.576	-61.028	8.51071	11.1105	15.6437	18.8258	8.50454	-30.6366	10.0801	-18.0175	-95.2198	30.085	-20.7432	-9.1515	35.7191	-20.4403	-99.455	20.7522	-13.3589	-22.3538	31.0941	-17.4783	-63.5575	10.0875	-17.1377	18.4611	25.1579	-29.682	-28.9259	33.9603	-3.40396	9.15836	21.0401
-3.76268	37.2196	5.43289	9.94524	-99.2267	39.0724	9.44256	-11.666	18.8628	15.5735	-99.4134	18.0808	10.7664	-21.5141	29.0828	13.7188	-61.1704	8.13328	10.998	14.8163	18.5461	8.21762	-31.3185	9.86152	-18.0448	-95.2127	30.0054	-20.7399	-9.82549	35.7731	-20.4412	-99.4558	20.7545	-13.328	-23.0252	31.2248	-17.6221	-63.7801	9.68478	-17.1588	17.7283	25.0217	-29.7453	-29.5786	34.0257	-3.47969	8.38291	20.9675
-3.83257	36.6015	5.19288	9.97487	-99.218	39.0452	9.27393	-12.4913	18.5563	15.5966	-99.4271	18.1204	10.7862	-22.2793	29.0347	13.8772	-61.3799	7.85379	10.8943	13.9316	18.2751	8.13	-32.1056	9.02277	-18.0599	-95.2509	29.9497	-20.7537	-10.5503	35.7665	-20.4421	-99.4566	20.7567	-13.2912	-23.7357	31.2945	-17.7736	-63.9827	9.16897	-17.2315	16.9087	24.7653	-29.8	-30.2711	34.2549	-3.54799	7.54336	20.7896
-3.81359	35.8935	4.93997	9.98924	-99.2735	38.9803	9.06172	-13.4086	18.1297	15.6257	-99.4444	18.1704	10.77	-23.0076	29.2014	14.0467	-61.5825	7.62318	10.8073	13.0686	17.8936	7.82604	-32.9086	8.76836	-18.0432	-95.2954	30.0005	-20.7747	-11.3083	35.8259	-20.4421	-99.4566	20.7567	-13.2341	-24.487	31.3983	-17.9366	-64.1963	8.63253	-17.3059	16.0495	24.5107	-29.8681	-31.0046	34.3705	-3.62743	6.65618	20.5879
-3.88444	35.2342	4.66587	9.98164	-99.3253	38.963	8.87906	-14.2853	17.7577	15.6669	-99.469	18.2413	10.8702	-23.637	28.9943	14.3277	-61.741	7.10009	10.6932	12.1159	17.5691	7.47123	-34.0883	8.74738	-18.0502	-95.3409	29.969	-20.801	-12.0639	35.8497	-20.4403	-99.455	20.7522	-13.209	-25.2542	31.475	-17.9967	-64.4326	8.43423	-17.3054	15.1803	24.2656	-29.9006	-31.7836	34.6012	-3.60443	5.73872	20.2638
-3.94072	34.5438	4.41452	9.98065	-99.3282	38.9135	8.69987	-15.1097	17.3955	15.7045	-99.5071	18.3004	10.9607	-24.2786	28.8104	14.5342	-61.9482	6.81003	10.6108	11.2007	17.1544	7.2441	-34.9012	8.30068	-18.0841	-95.346	29.8693	-20.8358	-12.844	35.8392	-20.4525	-99.4487	20.734	-13.153	-26.0225	31.5572	-18.1368	-64.637	8.03871	-17.3634	14.3056	23.9714	-30.0201	-32.5168	34.6411	-3.69431	4.81733	20.0012
-3.96952	33.8722	4.18477	9.99098	-99.3484	38.8876	8.50555	-15.9899	17.0027	15.7485	-99.424	18.3558	10.9565	-25.1229	29.0303	14.8003	-62.0902	6.40381	10.5181	10.3345	16.8713	7.1437	-35.6289	7.76072	-18.0992	-95.338	29.8457	-20.869	-13.5971	35.829	-20.4534	-99.4495	20.7363	-13.1247	-26.7729	31.6373	-18.3678	-64.8526	7.62483	-17.3848	13.4585	23.8292	-30.1076	-33.2395	34.7999	-3.77142	3.9222	19.8033
-4.0041	33.1591	3.93724	10.0182	-99.3586	38.8025	8.34873	-16.8542	16.7156	15.8438	-99.5559	18.1183	10.9622	-25.8432	28.8403	15.0778	-62.2609	6.04821	10.4016	9.38736	16.5784	6.88063	-36.6132	7.5774	-18.1446	-95.3263	29.7227	-20.8776	-14.3809	35.855	-20.4534	-99.4495	20.7363	-13.1013	-27.5282	31.681	-18.5108	-65.0523	7.35665	-17.4115	12.5816	23.506	-30.1827	-33.9755	34.9785	-3.82356	3.01161	19.6915
-4.0567	32.4131	3.68513	10.0596	-99.3453	38.7037	8.12078	-17.7797	16.3716	15.8329	-99.5573	18.0969	11.0413	-26.6003	28.9397	15.3292	-62.5357	5.75977	10.2969	8.41349	16.3028	6.66646	-37.6848	7.15384	-18.1856	-95.3506	29.6825	-20.8936	-15.2086	35.9502	-20.4525	-99.4487	20.734	-13.0377	-28.3102	31.7168	-18.7026	-65.2781	6.98727	-17.4657	11.6563	23.2011	-30.1792	-34.714	35.1688	-3.87122	2.05906	19.3897
-4.08349	31.6367	3.45444	10.1083	-99.3038	38.6652	7.89931	-18.7416	16.0393	15.8607	-99.6055	18.1339	11.0549	-27.3139	29.0429	15.5869	-62.725	5.37652	10.2138	7.35581	15.954	6.55394	-38.4934	6.58313	-18.2039	-95.3404	29.6517	-20.9056	-16.0261	35.9338	-20.4412	-99.4558	20.7545	-13.0058	-29.1287	31.7492	-18.9325	-65.4981	6.5309	-17.4969	10.7199	23.0297	-30.2156	-35.5895	35.3992	-3.88834	1.04437	19.2996
-4.12866	30.8527	3.22465	10.188	-99.2495	38.558	7.73751	-19.7768	15.6941	15.8692	-99.6185	18.1458	11.0861	-28.0949	28.9733	15.8231	-62.8883	4.96032	10.1069	6.32705	15.6032	6.23049	-39.655	6.60431	-18.2344	-95.2935	29.6231	-20.8971	-16.8988	35.9144	-20.459	-99.4719	20.7488	-13.0179	-29.9644	31.8371	-19.1681	-65.7382	6.08909	-17.5028	9.71687	22.697	-30.2928	-36.4143	35.5327	-3.95798	0.0424049	19.1127
-4.18078	30.1065	2.8735	10.2149	-99.2165	38.5169	7.49912	-20.7217	15.2561	15.8728	-99.6286	18.1493	11.069	-28.9741	29.211	16.0441	-63.1308	4.65612	9.98995	5.31502	15.2707	6.17714	-40.3664	5.81141	-18.2751	-95.2712	29.525	-20.9214	-17.7193	35.9262	-20.4525	-99.4666	20.733	-12.9787	-30.7865	31.9528	-19.387	-65.9355	5.61724	-17.5282	8.76359	22.4653	-30.3686	-37.2383	35.7133	-3.98342	-0.937921	18.8902
-4.1862	29.3293	2.71463	10.2777	-99.1806	38.4656	7.31074	-21.6537	14.9451	15.8716	-99.6278	18.1472	11.1289	-29.6546	29.0021	16.2373	-63.2141	4.20419	9.87278	4.34358	15.0147	5.74086	-41.6215	6.24758	-18.2734	-95.3187	29.527	-20.915	-18.5792	35.8648	-20.4656	-99.4789	20.7161	-12.9647	-31.5572	32.0248	-19.5242	-66.1304	5.3413	-17.5693	7.81555	22.2724	-30.3969	-38.0709	35.8818	-4.03851	-1.89681	18.6924
-4.24785	28.5412	2.51987	10.3468	-99.0833	38.3749	7.1147	-22.6342	14.6172	15.8914	-99.5383	18.1582	11.217	-30.3157	28.9232	16.4898	-63.3558	3.81524	9.73922	3.32309	14.7261	5.69712	-42.3038	5.50828	-18.2953	-95.324	29.4853	-20.9289	-19.3979	35.8531	-20.4619	-99.4758	20.7071	-12.9628	-32.3501	32.0571	-19.7333	-66.3	4.89997	-17.5812	6.8837	22.0553	-30.435	-38.8221	36.0673	-4.06535	-2.83757	18.5101
-4.24693	27.6989	2.25951	10.4074	-99.0139	38.2791	6.9388	-23.5802	14.3659	15.8962	-99.5806	18.1526	11.3119	-30.999	28.7394	16.7134	-63.5837	3.59256	9.63204	2.30256	14.445	5.53698	-43.5391	5.18819	-18.3363	-95.2734	29.3866	-20.9169	-20.2241	35.8262	-20.4684	-99.5045	20.7124	-12.92	-33.1925	32.1105	-19.8438	-66.4483	4.61302	-17.621	5.89232	21.7592	-30.4549	-39.608	36.1675	-4.07796	-3.8274	18.391
-4.29246	26.8121	2.02228	10.4715	-98.9324	38.1778	6.71105	-24.6153	14.0143	15.9035	-99.6086	18.1568	11.3405	-31.7342	28.7412	16.9409	-63.7424	3.27119	9.51833	1.23668	14.2254	5.29246	-44.681	4.98863	-18.4017	-95.2404	29.2551	-20.9282	-21.088	35.8044	-20.4852	-99.5253	20.695	-12.911	-34.0379	32.2453	-20.012	-66.59	4.23766	-17.6498	4.91199	21.5787	-30.4959	-40.4674	36.3145	-4.15145	-4.89584	18.1527
-4.37384	25.9581	1.79129	10.5942	-98.8555	38.1175	6.54576	-25.5813	13.7419	15.9047	-99.6093	18.1588	11.3209	-32.5774	28.7772	17.2551	-63.866	2.95258	9.39846	0.173364	13.8867	5.18624	-45.6801	4.46285	-18.471	-95.2206	29.1672	-20.9455	-21.9903	35.7951	-20.4764	-99.5461	20.6754	-12.9097	-34.912	32.3182	-20.1838	-66.7051	3.89048	-17.6939	3.90152	21.3425	-30.4804	-41.3174	36.5706	-4.19588	-5.91038	18.0903
-4.40061	25.0764	1.62609	10.6755	-98.7827	38.0439	6.32622	-26.5237	13.3724	15.976	-99.6304	17.8974	11.3522	-33.3958	28.7083	17.5206	-63.9564	2.56626	9.24531	-0.858073	13.5647	4.96123	-46.5898	4.28611	-18.5104	-95.1892	29.0697	-20.9703	-22.8595	35.8111	-20.5134	-99.5352	20.6181	-12.8924	-35.7513	32.3407	-20.4039	-66.7597	3.47891	-17.714	2.90575	21.0019	-30.5087	-42.191	36.7352	-4.25491	-6.92323	17.8434
-4.46154	24.2271	1.46751	10.7567	-98.718	37.9034	6.08186	-27.4825	13.0693	15.9622	-99.7492	17.893	11.3135	-34.2381	28.9104	17.7753	-64.0346	2.16594	9.15702	-1.84593	13.211	4.82668	-47.5902	3.99813	-18.6003	-95.1616	28.9293	-20.9768	-23.7042	35.7782	-20.5438	-99.5012	20.5461	-12.8621	-36.6127	32.3841	-20.6696	-66.855	3.16227	-17.7449	1.94538	20.7825	-30.5746	-42.9928	36.7985	-4.25793	-7.89132	17.7055
-4.52212	23.346	1.30638	10.8304	-98.6751	37.9183	5.86383	-28.4141	12.7046	15.9634	-99.7499	17.8951	11.3917	-34.9664	28.8498	17.9862	-64.2109	1.92119	9.09518	-2.86152	12.939	4.684	-48.4837	3.69773	-18.6849	-95.1847	28.887	-20.9911	-24.543	35.7687	-20.5462	-99.5311	20.5536	-12.8307	-37.4339	32.4041	-20.8861	-66.9264	2.7859	-17.7545	0.97933	20.6547	-30.5847	-43.7535	37.1153	-4.26612	-8.88119	17.5176
-4.56004	22.4419	1.07765	10.9373	-98.6085	37.8616	5.67285	-29.3908	12.423	15.9808	-99.657	17.8974	11.4126	-35.8236	28.844	18.174	-64.4054	1.74502	9.03882	-3.93752	12.745	4.59706	-49.5772	3.21178	-18.7633	-95.1642	28.8256	-21.0104	-25.3981	35.8184	-20.5525	-99.5301	20.5237	-12.7921	-38.3061	32.3952	-21.1078	-67.0441	2.45859	-17.7877	-0.0387096	20.3442	-30.6421	-44.6172	37.2556	-4.29946	-9.9564	17.3165
-4.6199	21.5188	0.812192	11.0008	-98.5949	37.8501	5.48438	-30.4287	12.2151	15.9808	-99.6412	17.9029	11.477	-36.6553	28.9141	18.3974	-64.5929	1.51626	8.96705	-5.022	12.4889	4.43193	-50.7266	2.87833	-18.8116	-95.1562	28.7441	-21.033	-26.3489	35.8183	-20.551	-99.5489	20.5249	-12.7435	-39.2094	32.4624	-21.3445	-67.1971	2.20317	-17.7639	-1.03265	20.18	-30.6243	-45.5019	37.4603	-4.31841	-11.0104	17.1832
-4.63589	20.5535	0.661639	11.086	-98.5284	37.7939	5.31714	-31.4743	11.8945	15.9723	-99.6361	17.8884	11.4686	-37.4875	29.162	18.5737	-64.7384	1.1872	8.91337	-6.13098	12.2631	4.11733	-51.8056	3.07302	-18.8765	-95.1169	28.6523	-21.0545	-27.2731	35.8208	-20.5534	-99.5665	20.5239	-12.6896	-40.0981	32.4936	-21.5582	-67.3191	1.86213	-17.8379	-2.10149	19.9198	-30.6985	-46.3764	37.4429	-4.31529	-12.0729	17.0525
-4.67166	19.6506	0.337617	11.156	-98.4762	37.7521	5.1076	-32.4761	11.4658	15.9808	-99.6491	17.9002	11.4967	-38.3078	29.2069	18.7697	-64.9162	0.953667	8.82414	-7.19335	11.9776	4.22233	-52.523	1.9979	-18.9374	-95.1028	28.5519	-21.08	-28.1637	35.78	-20.5619	-99.5695	20.5053	-12.6732	-40.933	32.5298	-21.8223	-67.4422	1.43002	-17.8251	-3.1427	19.6837	-30.7327	-47.1999	37.7171	-4.36045	-13.1005	16.8313
-4.70584	18.7154	0.189434	11.2104	-98.4364	37.7195	4.9529	-33.454	11.1744	15.9772	-99.639	17.8967	11.5495	-39.1734	29.2979	18.9584	-65.0741	0.710069	8.76814	-8.20689	11.7527	3.9191	-53.5649	2.17981	-19.0072	-95.0512	28.4224	-21.1055	-29.053	35.7943	-20.5666	-99.5734	20.5166	-12.6371	-41.7954	32.5635	-21.9926	-67.6135	1.21215	-17.8392	-4.18196	19.4278	-30.753	-48.0575	37.8618	-4.37397	-14.1156	16.6716
-4.77078	17.7985	-0.0168271	11.2836	-98.3275	37.5613	4.80677	-34.4584	10.8962	15.9736	-99.6369	17.8905	11.5322	-40.0091	29.4229	19.1746	-65.1742	0.378316	8.68495	-9.25346	11.5147	3.81285	-54.4812	1.94322	-19.0351	-95.0412	28.3916	-21.0984	-29.9127	35.7264	-20.5609	-99.5688	20.503	-12.6111	-42.6175	32.5748	-22.117	-67.7375	0.976788	-17.8642	-5.15877	19.2875	-30.8009	-48.932	38.0332	-4.40366	-15.1254	16.6377
-4.77502	16.8067	-0.153785	11.3648	-98.3079	37.5891	4.66418	-35.4797	10.6233	15.976	-99.6383	17.8946	11.5787	-40.9922	29.5426	19.352	-65.3027	0.186859	8.64269	-10.3085	11.3831	3.67962	-55.6198	1.67003	-19.1039	-95.0415	28.3649	-21.1108	-30.7968	35.7642	-20.5578	-99.5585	20.499	-12.5926	-43.4753	32.5789	-22.2874	-67.835	0.675842	-17.9326	-6.21003	19.015	-30.8195	-49.7839	38.1323	-4.40669	-16.1892	16.5345
-4.8218	15.8194	-0.364236	11.4931	-98.1966	37.484	4.52706	-36.4877	10.4346	15.9796	-99.6405	17.9009	11.6054	-41.8657	29.62	19.5597	-65.5007	0.00429111	8.57426	-11.4204	11.1312	3.55014	-56.7738	1.39826	-19.1932	-95.0136	28.3374	-21.1224	-31.7301	35.6903	-20.5594	-99.5698	20.5052	-12.5698	-44.3773	32.5693	-22.4444	-67.9467	0.429287	-17.9509	-7.25798	18.8567	-30.8327	-50.5822	38.3523	-4.48376	-17.3196	16.4021
-4.84262	14.8563	-0.590896	11.5407	-98.1384	37.3635	4.362	-37.5845	10.2202	15.9917	-99.6635	17.9161	11.5628	-42.7892	29.7683	19.8425	-65.5517	-0.382066	8.48824	-12.5376	10.9562	3.46214	-57.6934	1.16643	-19.2719	-94.9672	28.2247	-21.135	-32.6901	35.672	-20.5656	-99.5726	20.5143	-12.5292	-45.2977	32.6095	-22.6631	-68.0289	0.200653	-17.9304	-8.32225	18.7002	-30.8906	-51.4809	38.4918	-4.4818	-18.3405	16.232
-4.88128	13.9146	-0.818196	11.6499	-98.058	37.2648	4.19732	-38.5441	9.91088	15.9881	-99.6534	17.9127	11.5673	-43.6189	29.8025	20.1102	-65.6147	-0.65746	8.47203	-13.5874	10.6187	3.45797	-58.5158	0.705245	-19.3514	-94.9621	28.1238	-21.1481	-33.5851	35.6539	-20.5807	-99.5647	20.4639	-12.5047	-46.1369	32.6061	-22.8116	-68.1351	0.0620287	-17.9786	-9.368	18.429	-30.9232	-52.3628	38.5824	-4.50814	-19.4465	16.1219
-4.90243	12.953	-0.910273	11.7758	-97.9869	37.1638	4.06394	-39.4859	9.65744	16.0015	-99.6613	17.9356	11.5712	-44.482	29.8046	20.2996	-65.7845	-0.724848	8.416	-14.6124	10.3932	3.34569	-59.5608	0.461646	-19.4246	-94.9054	28.0066	-21.1845	-34.4629	35.6438	-20.591	-99.5445	20.4328	-12.4893	-46.9953	32.6062	-23.0468	-68.1783	-0.181205	-17.9941	-10.3735	18.3166	-30.9656	-53.1598	38.6325	-4.52933	-20.4481	15.8693
-4.95507	12.0136	-1.05729	11.8695	-97.8964	37.1221	3.92278	-40.4481	9.42704	16.0342	-99.6729	17.9945	11.5987	-45.3076	29.8068	20.5022	-65.863	-1.00458	8.37974	-15.6272	10.2388	3.25333	-60.4757	0.249468	-19.508	-94.8852	27.9161	-21.1815	-35.332	35.6367	-20.57	-99.57	20.4798	-12.4536	-47.8383	32.62	-23.2788	-68.2702	-0.339804	-18.047	-11.4047	18.103	-31.0082	-54.0178	38.8382	-4.54841	-21.4545	15.7391
-4.97261	11.0068	-1.25248	11.9456	-97.8688	37.0963	3.79077	-41.4525	9.24553	16.0537	-99.6845	18.0278	11.6259	-46.214	29.8455	20.6876	-66.0623	-1.11675	8.31704	-16.7042	10.0349	2.93745	-61.6996	0.460976	-19.581	-94.8869	27.8943	-21.1916	-36.2265	35.6113	-20.5697	-99.562	20.4826	-12.4123	-48.7387	32.6425	-23.4453	-68.2966	-0.520642	-18.054	-12.3932	17.9177	-31.0171	-54.8105	39.003	-4.56242	-22.4789	15.6171
-5.01721	10.0156	-1.42191	12.0517	-97.8046	37.0769	3.68918	-42.5107	9.07879	16.0459	-99.7911	18.0393	11.6113	-47.1717	30.0068	20.9491	-66.1985	-1.33727	8.28355	-17.7901	9.91705	2.75685	-62.6528	0.448811	-19.6338	-94.8645	27.8257	-21.1963	-37.147	35.5725	-20.5807	-99.5469	20.4649	-12.3812	-49.6014	32.6607	-23.6898	-68.3646	-0.734609	-18.0545	-13.4187	17.7611	-31.0498	-55.6758	39.1395	-4.5772	-23.5597	15.5295
-5.04548	9.0281	-1.63096	12.0962	-97.7559	36.9866	3.54123	-43.5534	8.78919	16.0581	-99.7983	18.0601	11.625	-48.037	30.0194	21.1409	-66.3222	-1.47379	8.22376	-18.8963	9.60862	2.79982	-63.7644	-0.302264	-19.6689	-94.8462	27.7688	-21.2235	-38.0948	35.5885	-20.5685	-99.5532	20.4831	-12.3688	-50.4786	32.6557	-23.8631	-68.4321	-0.823432	-18.1028	-14.4856	17.489	-31.1299	-56.5008	39.2711	-4.61586	-24.6295	15.3572
-5.04459	8.09448	-1.82001	12.1634	-97.7417	36.9432	3.44072	-44.5529	8.55157	16.0617	-99.8163	18.0609	11.6311	-48.8893	30.0584	21.3717	-66.5217	-1.45252	8.1562	-19.9698	9.32477	2.49355	-64.9613	-0.0957269	-19.7263	-94.7993	27.6541	-21.2346	-39.0086	35.5645	-20.5798	-99.5461	20.4626	-12.3154	-51.356	32.7431	-24.0454	-68.5266	-0.969964	-18.1264	-15.5122	17.3498	-31.1851	-57.3656	39.3557	-4.64816	-25.6791	15.2365
-5.09486	7.1624	-1.92705	12.2173	-97.6661	36.7972	3.3242	-45.5305	8.29198	16.0714	-99.8142	18.0802	11.6469	-49.7051	29.9996	21.608	-66.6398	-1.64464	8.09617	-21.0054	9.16361	2.37761	-65.8936	-0.356145	-19.7736	-94.7848	27.58	-21.2682	-39.9316	35.5962	-20.5807	-99.5469	20.4649	-12.2927	-52.1735	32.7603	-24.1628	-68.5932	-1.00331	-18.1877	-16.5325	17.1568	-31.2447	-58.1803	39.5089	-4.70223	-26.6626	15.0797
-5.11846	6.19632	-2.05887	12.2804	-97.6418	36.7826	3.20064	-46.5333	8.12487	16.0714	-99.8221	18.0775	11.6703	-50.486	29.9974	21.8875	-66.7201	-1.87495	8.01367	-22.0277	8.96527	2.38112	-66.5447	-0.804399	-19.8006	-94.7799	27.5947	-21.2897	-40.8041	35.5457	-20.5698	-99.5441	20.4836	-12.2707	-52.9906	32.7732	-24.3157	-68.6451	-1.21343	-18.2038	-17.5335	17.04	-31.2627	-58.9901	39.553	-4.72264	-27.692	14.9439
-5.12582	5.21284	-2.23208	12.3501	-97.5577	36.7006	3.11268	-47.5448	7.91553	16.0726	-99.8149	18.0823	11.7085	-51.3816	30.0592	22.109	-66.9175	-1.89637	7.90961	-23.1207	8.72498	2.16421	-67.829	-0.827259	-19.8524	-94.7568	27.5239	-21.2958	-41.698	35.5103	-20.5707	-99.5449	20.4858	-12.2668	-53.792	32.7546	-24.4266	-68.6975	-1.26634	-18.2292	-18.5287	16.9492	-31.3283	-59.7847	39.658	-4.77363	-28.7383	14.8684
-5.19709	4.21156	-2.38065	12.4049	-97.5194	36.6404	2.9508	-48.6327	7.70861	16.0763	-99.8249	18.0859	11.7274	-52.1894	30.0055	22.3337	-67.0477	-1.97726	7.86308	-24.2086	8.58509	2.0532	-68.6863	-1.09635	-19.8599	-94.7387	27.496	-21.318	-42.6531	35.5083	-20.5698	-99.5441	20.4836	-12.2571	-54.586	32.7425	-24.5401	-68.7551	-1.3937	-18.2883	-19.5765	16.7052	-31.362	-60.6539	39.7019	-4.84156	-29.8172	14.7174
-5.20425	3.23518	-2.55145	12.4582	-97.4817	36.525	2.83789	-49.7142	7.55698	16.0763	-99.8249	18.0859	11.7256	-53.0917	29.9574	22.5709	-67.1018	-2.14379	7.78281	-25.2912	8.34979	1.84334	-70.0129	-1.11577	-19.8601	-94.7069	27.3973	-21.3471	-43.5668	35.5309	-20.5628	-99.5703	20.5075	-12.2418	-55.3922	32.6996	-24.6048	-68.7766	-1.50009	-18.3204	-20.6254	16.63	-31.4192	-61.4881	39.9371	-4.89603	-30.865	14.5949
-5.23224	2.30131	-2.75729	12.5417	-97.4586	36.5129	2.68081	-50.7024	7.29273	16.086	-99.8465	18.0971	11.7321	-53.9021	29.9183	22.7214	-67.2447	-2.20962	7.6724	-26.3613	8.09731	1.72235	-70.8554	-1.40118	-19.8813	-94.6939	27.2998	-21.3795	-44.4823	35.5618	-20.5678	-99.5961	20.4761	-12.2385	-56.192	32.6701	-24.6402	-68.8018	-1.59237	-18.367	-21.6444	16.4513	-31.4015	-62.2764	40.0003	-4.96413	-31.8479	14.4505
-5.25817	1.31304	-2.92839	12.573	-97.4331	36.5238	2.544	-51.7139	7.06327	16.0799	-99.835	18.0894	11.7381	-54.7395	29.9187	22.7884	-67.3778	-2.24613	7.55522	-27.4236	7.90873	1.55144	-71.8598	-1.37978	-19.9068	-94.6459	27.2094	-21.3999	-45.32	35.5175	-20.5731	-99.6176	20.4334	-12.2329	-56.9248	32.6311	-24.6537	-68.8081	-1.7249	-18.4126	-22.6244	16.3182	-31.4608	-63.0444	40.098	-5.01993	-32.8421	14.3261
-5.31081	0.413859	-3.07273	12.5895	-97.4064	36.471	2.40362	-52.6974	6.86728	16.0775	-99.8336	18.0852	11.7658	-55.5511	29.9238	22.8664	-67.5024	-2.48003	7.47192	-28.448	7.70699	1.42309	-72.9674	-1.63365	-19.9065	-94.6317	27.1645	-21.4142	-46.1371	35.5122	-20.5771	-99.6465	20.4387	-12.2028	-57.7271	32.655	-24.6312	-68.8213	-1.89512	-18.4217	-23.5585	16.2398	-31.5065	-63.7698	40.2141	-5.02688	-33.8187	14.2591
-5.36331	-0.559854	-3.22057	12.6021	-97.414	36.4944	2.28172	-53.7468	6.73933	16.0823	-99.8602	18.0853	11.807	-56.3788	29.9156	22.8663	-67.6421	-2.49171	7.37913	-29.489	7.56137	1.24566	-73.8716	-1.60318	-19.9011	-94.6196	27.0985	-21.4333	-46.9459	35.5142	-20.5489	-99.7041	20.4724	-12.1771	-58.5013	32.6336	-24.6142	-68.849	-1.97852	-18.4365	-24.5194	16.1698	-31.5248	-64.5459	40.2606	-5.0873	-34.7744	14.2822
-5.38655	-1.52423	-3.34995	12.5998	-97.3994	36.4492	2.13593	-54.8038	6.49316	16.075	-99.8716	18.0674	11.8428	-57.2537	29.9619	22.8601	-67.7722	-2.63644	7.26037	-30.5835	7.43706	1.13409	-74.935	-1.85232	-19.8875	-94.6191	27.0674	-21.4389	-47.7398	35.5345	-20.5561	-99.7038	20.4447	-12.1642	-59.2849	32.6133	-24.5297	-68.8867	-2.12101	-18.5037	-25.4586	15.9976	-31.5799	-65.2948	40.3498	-5.14992	-35.7577	14.1468
-5.41159	-2.41626	-3.51297	12.602	-97.4023	36.4009	2.01737	-55.8171	6.32838	16.1575	-99.79	17.8048	11.857	-58.0425	29.9435	22.8016	-67.9135	-2.73689	7.14094	-31.6323	7.24168	1.04245	-75.9003	-2.0812	-19.8607	-94.5899	27.0046	-21.4491	-48.5544	35.6148	-20.5476	-99.7132	20.4719	-12.1584	-60.1166	32.5992	-24.4558	-68.9499	-2.29134	-18.5227	-26.4154	15.8967	-31.6765	-66.0392	40.4956	-5.19958	-36.7247	14.0753
-5.45296	-3.26571	-3.63378	12.6287	-97.4061	36.3244	1.85725	-56.813	6.16452	16.1563	-99.7892	17.8027	11.8732	-58.7461	29.9215	22.767	-67.9566	-2.95308	7.01479	-32.6269	7.03614	0.842013	-77.2083	-2.07556	-19.8353	-94.6021	26.9853	-21.459	-49.3608	35.5976	-20.5442	-99.7182	20.4601	-12.1348	-60.8634	32.5361	-24.3686	-69.0665	-2.36026	-18.5342	-27.3417	15.8288	-31.7162	-66.7723	40.5514	-5.21709	-37.617	14.0284
-5.52859	-4.06261	-3.84834	12.6311	-97.4006	36.2794	1.73159	-57.73	5.92253	16.1424	-99.898	17.7964	11.8409	-59.5437	30.0219	22.6715	-68.1252	-2.95161	6.8703	-33.5573	6.91151	0.72724	-78.0134	-1.98034	-19.8362	-94.5787	26.9411	-21.4673	-50.0919	35.5767	-20.5373	-99.721	20.4946	-12.1125	-61.6061	32.4968	-24.2451	-69.1598	-2.42331	-18.568	-28.2106	15.7249	-31.7866	-67.4405	40.7334	-5.28692	-38.4602	13.8454
-5.55561	-4.86937	-3.87216	12.6514	-97.3949	36.2326	1.61046	-58.5968	5.80123	16.1412	-99.8973	17.7943	11.8308	-60.2583	30.0411	22.6156	-68.2374	-2.88145	6.76464	-34.4464	6.74835	0.668391	-79.0014	-2.10988	-19.8324	-94.5939	26.9307	-21.4921	-50.8212	35.5456	-20.5595	-99.7167	20.4555	-12.0866	-62.2917	32.4507	-24.124	-69.264	-2.44543	-18.6162	-29.0159	15.6083	-31.8209	-68.0934	40.6848	-5.32756	-39.2744	13.8023
-5.64535	-5.68583	-4.00887	12.6982	-97.3629	36.1931	1.45019	-59.4633	5.64432	16.1485	-99.9017	17.8068	11.8519	-60.9773	30.1188	22.5235	-68.324	-3.06038	6.65065	-35.273	6.57323	0.732647	-79.7335	-2.4324	-19.8358	-94.5827	26.8952	-21.5426	-51.5477	35.6402	-20.5332	-99.7278	20.4873	-12.0512	-63.0388	32.3904	-24.0397	-69.3324	-2.50579	-18.64	-29.8091	15.53	-31.8444	-68.8619	40.8729	-5.40231	-40.0275	13.8102
-5.68225	-6.53346	-4.05255	12.7226	-97.3488	36.1187	1.3856	-60.2912	5.50956	16.1485	-99.9017	17.8068	11.8783	-61.6805	30.0447	22.4399	-68.447	-3.1025	6.57429	-36.1282	6.46572	0.810868	-80.4795	-2.73239	-19.841	-94.5848	26.9025	-21.5551	-52.2554	35.6371	-20.5382	-99.7218	20.4968	-12.0049	-63.7486	32.2871	-23.9559	-69.4527	-2.52939	-18.6737	-30.577	15.5203	-31.8605	-69.3969	41.0147	-5.48259	-40.8555	13.6464
-5.7569	-7.23687	-4.26003	12.7557	-97.3189	36.0559	1.26798	-61.0374	5.28742	16.1558	-99.906	17.8193	11.8875	-62.3653	30.0951	22.3948	-68.5025	-3.27121	6.49115	-36.8911	6.27548	0.709183	-81.444	-2.57154	-19.8486	-94.5726	26.9223	-21.5626	-52.9792	35.6208	-20.5392	-99.7226	20.4991	-11.9565	-64.4402	32.3064	-23.8794	-69.4944	-2.53273	-18.6988	-31.3269	15.4462	-31.8653	-70.0266	41.3417	-5.51173	-41.6049	13.5841
-5.7869	-7.94886	-4.35362	12.7671	-97.308	35.9928	1.18679	-61.7083	5.14443	16.1533	-99.9045	17.8151	11.9204	-62.9986	30.0777	22.3213	-68.5571	-3.41506	6.3947	-37.5816	6.06579	0.715439	-81.9987	-2.63348	-19.8626	-94.5719	26.8623	-21.5786	-53.6054	35.629	-20.5395	-99.7306	20.4963	-11.935	-65.0442	32.2681	-23.8315	-69.5467	-2.59051	-18.7839	-32.0515	15.3789	-31.9508	-70.7264	41.1928	-5.59174	-42.3454	13.4252
-5.82593	-8.60543	-4.4256	12.7787	-97.3123	35.9758	1.091	-62.3354	5.03866	16.1448	-99.8995	17.8006	11.925	-63.5734	30.0485	22.3036	-68.5967	-3.54515	6.36023	-38.2549	6.00362	0.733751	-82.5607	-2.67232	-19.8743	-94.5733	26.8385	-21.6247	-54.1821	35.6675	-20.5514	-99.7341	20.4799	-11.9109	-65.5512	32.2127	-23.8101	-69.5784	-2.59803	-18.8269	-32.7119	15.3512	-32.0069	-71.1058	41.2799	-5.62283	-42.9924	13.33
-5.88649	-9.22616	-4.53395	12.8078	-97.2697	35.9036	0.977119	-62.9552	4.90324	16.1521	-99.9038	17.813	11.9288	-64.131	29.9831	22.3011	-68.6621	-3.55233	6.27512	-38.8918	5.78383	0.576656	-83.5801	-2.54217	-19.8628	-94.5802	26.8596	-21.6686	-54.7385	35.6977	-20.5398	-99.7332	20.5031	-11.8703	-66.0714	32.1748	-23.8019	-69.5902	-2.61652	-18.8694	-33.3472	15.3281	-32.0763	-71.5626	41.4053	-5.70577	-43.5539	13.2942
-5.91773	-9.86434	-4.62554	12.8308	-97.276	35.864	0.932768	-63.5653	4.83122	16.1558	-99.9139	17.8166	11.9246	-64.6929	29.9781	22.3295	-68.7056	-3.60826	6.24807	-39.5247	5.73742	0.753564	-83.945	-3.04519	-19.8638	-94.5628	26.863	-21.6725	-55.2849	35.7257	-20.5426	-99.7355	20.5098	-11.8394	-66.5216	32.1149	-23.8251	-69.6168	-2.61042	-18.9539	-33.9751	15.2607	-32.1151	-72.0349	41.3174	-5.76095	-44.2301	13.2637
-5.98865	-10.4666	-4.75138	12.8309	-97.2631	35.8236	0.925909	-64.1715	4.74587	16.1473	-99.9009	17.8047	11.9228	-65.2036	29.9478	22.352	-68.763	-3.76864	6.20371	-40.1555	5.58697	0.805694	-84.4859	-3.0177	-19.8744	-94.5552	26.8395	-21.6834	-55.8072	35.725	-20.5429	-99.7256	20.5081	-11.8094	-66.9543	31.9828	-23.8565	-69.6468	-2.59086	-19.0014	-34.5853	15.2467	-32.1805	-72.5339	41.4489	-5.79559	-44.8049	13.2054
-5.99131	-11.0534	-4.85917	12.8699	-97.2161	35.7677	0.901507	-64.7537	4.66782	16.1521	-99.9038	17.813	11.9519	-65.6803	29.8534	22.3953	-68.8434	-3.83998	6.15051	-40.6986	5.42582	0.822327	-85.192	-3.01146	-19.9045	-94.545	26.8092	-21.7046	-56.3446	35.7512	-20.5533	-99.7178	20.4854	-11.7949	-67.4113	31.9912	-23.8979	-69.6599	-2.54231	-19.0463	-35.1526	15.1826	-32.1813	-72.9546	41.5737	-5.82339	-45.3756	13.0799
-6.04217	-11.5572	-4.97912	12.9114	-97.1789	35.7131	0.85357	-65.2792	4.53974	16.1533	-99.9045	17.8151	11.9708	-66.0873	29.8189	22.4734	-68.8387	-3.97805	6.07479	-41.2381	5.29558	0.772483	-85.6441	-2.7855	-19.9521	-94.5107	26.732	-21.7484	-56.8388	35.7907	-20.5379	-99.7316	20.4985	-11.8126	-67.7894	31.942	-23.9584	-69.6621	-2.5332	-19.0902	-35.6961	15.0773	-32.2658	-73.4242	41.6163	-5.88737	-45.9179	13.0364
-6.09366	-11.9875	-5.09572	12.9805	-97.1955	35.7076	0.843672	-65.7827	4.49187	16.1521	-99.8959	17.8157	11.9716	-66.4529	29.8011	22.4977	-68.905	-4.07329	6.025	-41.7021	5.21776	0.762001	-86.2748	-2.80709	-19.9448	-94.4948	26.7116	-21.754	-57.2848	35.7809	-20.5576	-99.7315	20.4984	-11.8212	-68.1569	31.888	-24.0203	-69.6747	-2.48507	-19.1432	-36.197	14.9854	-32.2012	-74.1282	41.8445	-5.8969	-46.3822	12.9507
-6.11211	-12.4187	-5.11842	13.0473	-97.1942	35.7042	0.812095	-66.2076	4.4406	16.1533	-99.9045	17.8151	12.037	-66.7189	29.6475	22.5158	-68.9871	-3.98724	5.97163	-42.1337	5.06109	0.801643	-86.5102	-2.80579	-19.9674	-94.5068	26.7202	-21.8201	-57.68	35.7106	-20.5445	-99.737	20.5143	-11.8213	-68.5084	31.8443	-24.0995	-69.6842	-2.47874	-19.1695	-36.6534	14.9376	-32.259	-74.4027	41.7635	-5.91854	-46.8156	12.8863
-6.19584	-12.8352	-5.29115	13.0728	-97.133	35.6319	0.810292	-66.605	4.41448	16.1546	-99.8974	17.8199	12.0449	-67.0596	29.6424	22.5903	-69.0267	-4.06138	5.91302	-42.5267	4.97164	0.820772	-87.0203	-2.78022	-19.9646	-94.5046	26.7132	-21.8277	-58.0522	35.6601	-20.5457	-99.7279	20.5149	-11.8282	-68.8244	31.8447	-24.1505	-69.6919	-2.44995	-19.1999	-37.0744	14.8922	-32.2041	-75.1092	42.0276	-5.91486	-47.2406	12.869
-6.21543	-13.2297	-5.34924	13.1294	-97.1339	35.6065	0.842651	-66.9903	4.44274	16.1509	-99.8952	17.8137	12.0361	-67.4111	29.6443	22.6266	-69.0642	-4.10627	5.91708	-42.8923	4.9199	0.88736	-87.233	-2.72093	-19.9761	-94.4977	26.6921	-21.8606	-58.4072	35.5728	-20.5448	-99.7272	20.5126	-11.8259	-69.1265	31.7892	-24.2638	-69.6861	-2.40731	-19.2498	-37.4817	14.7615	-32.2021	-75.6251	42.0438	-5.93011	-47.6057	12.8584
-6.26892	-13.5579	-5.49843	13.1862	-97.1126	35.6292	0.805534	-67.2814	4.4703	16.1509	-99.8952	17.8137	12.0451	-67.659	29.5632	22.6664	-69.0867	-4.14495	5.88313	-43.1941	4.80365	1.10185	-87.472	-3.15703	-19.9837	-94.5037	26.7108	-21.8635	-58.7151	35.57	-20.5448	-99.7272	20.5126	-11.8389	-69.4301	31.7762	-24.3435	-69.6994	-2.35734	-19.2508	-37.8385	14.6978	-32.1652	-76.0832	42.1305	-5.97269	-47.9537	12.6732
-6.31722	-13.853	-5.56803	13.241	-97.1129	35.6333	0.76321	-67.5668	4.44458	16.1764	-99.9104	17.8573	12.0531	-67.8965	29.5174	22.698	-69.0992	-4.1608	5.84026	-43.4669	4.71256	1.12031	-87.8208	-3.13019	-20.0015	-94.5096	26.7579	-21.8481	-59.0046	35.5696	-20.5448	-99.7272	20.5126	-11.8658	-69.6739	31.7105	-24.4623	-69.6823	-2.38608	-19.3113	-38.1539	14.5961	-32.2042	-76.3481	42.0754	-5.99814	-48.2805	12.6029
-6.34723	-14.1072	-5.63702	13.2714	-97.0992	35.6499	0.720147	-67.79	4.34672	16.157	-99.8988	17.824	12.0384	-68.0993	29.5161	22.6795	-69.1012	-4.12401	5.82931	-43.7177	4.64174	1.18385	-88.0865	-3.04429	-20.0025	-94.4945	26.711	-21.8673	-59.2155	35.5075	-20.5551	-99.7193	20.4899	-11.8465	-69.8603	31.7121	-24.5584	-69.7051	-2.30109	-19.3567	-38.4294	14.4643	-32.0609	-77.0443	42.243	-6.00698	-48.5019	12.5737
-6.40218	-14.3374	-5.78195	13.2761	-97.1	35.6533	0.676992	-68.0019	4.40055	16.1546	-99.8974	17.8199	12.0317	-68.2692	29.4931	22.6756	-69.1078	-4.06801	5.81729	-43.9174	4.57183	1.22225	-88.2144	-3.01276	-20.0313	-94.5093	26.7292	-21.8747	-59.4126	35.468	-20.552	-99.7269	20.4849	-11.8518	-70.0863	31.7243	-24.6336	-69.6991	-2.26004	-19.3864	-38.6932	14.4738	-32.0695	-77.3424	42.2729	-6.04349	-48.7384	12.4893
-6.43026	-14.5711	-5.81155	13.2687	-97.0873	35.6428	0.708246	-68.2193	4.44205	16.1497	-99.8945	17.8116	12.0305	-68.4414	29.5183	22.6662	-69.1211	-4.0194	5.81249	-44.1192	4.5545	1.26981	-88.6509	-2.90711	-20.0568	-94.5212	26.795	-21.8857	-59.592	35.4344	-20.5442	-99.7166	20.5086	-11.8254	-70.2351	31.6496	-24.7447	-69.6885	-2.26527	-19.4582	-38.9006	14.4067	-32.0656	-77.5899	42.4108	-6.06187	-48.9647	12.3981
-6.51099	-14.7627	-5.93217	13.2813	-97.1134	35.665	0.709851	-68.4057	4.43162	16.1521	-99.8959	17.8157	12.0267	-68.604	29.5026	22.6621	-69.1108	-4.05699	5.84328	-44.2984	4.55802	1.32435	-88.7658	-2.83982	-20.0917	-94.4966	26.7774	-21.9181	-59.736	35.3636	-20.5323	-99.7433	20.5325	-11.8757	-70.3389	31.5824	-24.8271	-69.6812	-2.29014	-19.5089	-39.0892	14.3335	-32.0682	-78.0626	42.3121	-6.07	-49.16	12.3706
-6.53188	-14.9251	-6.01512	13.2623	-97.1151	35.6704	0.684362	-68.5972	4.37522	16.1594	-99.9082	17.8255	12.0364	-68.7048	29.4272	22.6656	-69.0759	-4.15024	5.84765	-44.4776	4.51659	1.40811	-88.9053	-2.72452	-20.107	-94.4927	26.7656	-21.91	-59.8719	35.3875	-20.5448	-99.7272	20.5126	-11.8958	-70.5045	31.6131	-24.9142	-69.6807	-2.22791	-19.5316	-39.2649	14.287	-32.083	-78.3459	42.2092	-6.09714	-49.2972	12.3141
-6.61037	-15.0232	-6.09201	13.2381	-97.1173	35.6193	0.714965	-68.7217	4.35635	16.1497	-99.9024	17.8089	11.9478	-68.7781	29.3853	22.6174	-69.1264	-4.09325	5.85149	-44.6391	4.51349	1.42291	-89.1757	-2.68266	-20.1271	-94.4767	26.7163	-21.9682	-59.9277	35.2625	-20.5533	-99.7178	20.4854	-11.9319	-70.5688	31.5356	-24.9647	-69.6949	-2.2374	-19.5855	-39.4033	14.1772	-32.092	-78.6907	42.1085	-6.0974	-49.4366	12.2262
-6.60623	-15.1346	-6.19463	13.2496	-97.1159	35.6437	0.712751	-68.8622	4.33651	16.1533	-99.8966	17.8178	11.9518	-68.8494	29.3025	22.5635	-69.1473	-4.14222	5.83227	-44.7847	4.47223	1.43425	-89.4532	-2.64548	-20.1548	-94.4849	26.6847	-21.9808	-60.0352	35.2408	-20.5448	-99.7272	20.5126	-11.9498	-70.667	31.5574	-25.0602	-69.707	-2.28188	-19.6161	-39.5235	14.0623	-32.1371	-78.9431	41.9258	-6.1705	-49.561	12.1513
-6.62574	-15.2442	-6.23691	13.2319	-97.1183	35.6514	0.710185	-68.9893	4.36124	16.1473	-99.9009	17.8047	11.9425	-68.8817	29.2458	22.5012	-69.1199	-4.23988	5.81797	-44.8753	4.36887	1.50617	-89.5711	-2.5454	-20.1536	-94.494	26.684	-21.9841	-60.1304	35.2481	-20.5445	-99.737	20.5143	-11.9836	-70.7024	31.513	-25.1275	-69.7124	-2.29312	-19.6346	-39.6096	14.0554	-31.9549	-79.2417	42.3116	-6.18729	-49.6837	12.111
-6.71559	-15.324	-6.332	13.2544	-97.1213	35.6908	0.711339	-69.1177	4.35807	16.1449	-99.8916	17.8033	11.9184	-68.9621	29.3114	22.4211	-69.1258	-4.36823	5.79334	-44.9677	4.31906	1.52695	-89.6135	-2.51932	-20.1545	-94.4766	26.6874	-21.9924	-60.1876	35.167	-20.5429	-99.7256	20.5081	-11.9756	-70.7707	31.5626	-25.1603	-69.717	-2.30601	-19.6854	-39.703	13.9392	-32.073	-79.372	41.9553	-6.21694	-49.7485	12.1289
-6.71689	-15.4091	-6.37446	13.2206	-97.1034	35.6339	0.753755	-69.2048	4.42671	16.1449	-99.8916	17.8033	11.9044	-69.0191	29.2811	22.3351	-69.1919	-4.34288	5.79657	-45.0627	4.28217	1.53279	-89.8638	-2.48828	-20.1591	-94.4721	26.7017	-22.0435	-60.1767	35.0342	-20.542	-99.7249	20.5058	-11.967	-70.7516	31.4855	-25.1872	-69.7306	-2.28727	-19.6949	-39.7606	13.9172	-32.0541	-79.4803	41.9198	-6.21394	-49.8042	12.0167
-6.79807	-15.4258	-6.52211	13.228	-97.129	35.6847	0.779341	-69.2982	4.42332	16.1436	-99.8909	17.8012	11.853	-69.0045	29.1478	22.2518	-69.1752	-4.46733	5.79992	-45.136	4.17721	1.60994	-89.8538	-2.38714	-20.1918	-94.4582	26.631	-22.0816	-60.1649	34.9798	-20.5451	-99.7174	20.5109	-12.0322	-70.7232	31.4479	-25.26	-69.7363	-2.295	-19.7051	-39.8009	13.8476	-31.9834	-79.5866	42.0595	-6.21544	-49.8878	12.0842
-6.78992	-15.4885	-6.54547	13.2293	-97.1168	35.6467	0.782042	-69.3605	4.42988	16.1461	-99.8923	17.8053	11.8123	-68.9863	29.0743	22.1232	-69.1899	-4.47499	5.78414	-45.1739	4.11046	1.64157	-89.9027	-2.34225	-20.2059	-94.4635	26.6185	-22.0813	-60.1647	34.9341	-20.5439	-99.7264	20.5104	-12.0382	-70.7103	31.3589	-25.315	-69.7352	-2.29797	-19.7226	-39.8103	13.7998	-32.0183	-79.5381	41.9888	-6.24305	-49.9027	12.029
-6.8202	-15.515	-6.60186	13.1925	-97.1292	35.6563	0.801993	-69.396	4.46569	16.1376	-99.8952	17.7881	11.7972	-68.988	29.0448	22.0191	-69.2102	-4.43731	5.73942	-45.2089	4.0289	1.67516	-89.8366	-2.3073	-20.2303	-94.4307	26.5752	-22.0937	-60.1589	34.8646	-20.5564	-99.7281	20.4895	-12.0532	-70.7069	31.345	-25.4158	-69.7132	-2.40635	-19.7592	-39.8278	13.7492	-32.0928	-79.6704	41.678	-6.296	-49.949	11.9572
-6.83288	-15.5494	-6.66066	13.1411	-97.1007	35.5669	0.783585	-69.453	4.42264	16.1509	-99.9031	17.811	11.7572	-68.9701	29.0104	21.9242	-69.1957	-4.55112	5.72335	-45.2817	3.96393	1.72291	-89.8798	-2.22935	-20.2492	-94.4239	26.5253	-22.0967	-60.1421	34.8729	-20.5514	-99.7341	20.4799	-12.0689	-70.7106	31.3599	-25.4723	-69.7466	-2.37371	-19.7807	-39.8133	13.7139	-31.9604	-79.7231	42.0176	-6.31082	-49.9626	11.8528
-6.88483	-15.5396	-6.75259	13.1033	-97.1193	35.6238	0.78636	-69.5244	4.49626	16.1388	-99.888	17.7929	11.7188	-68.9443	28.9811	21.8419	-69.1872	-4.58199	5.71387	-45.3204	3.94434	1.7773	-89.942	-2.14501	-20.2548	-94.4043	26.4929	-22.1018	-60.1153	34.8359	-20.5511	-99.7261	20.4827	-12.0816	-70.6799	31.2745	-25.5547	-69.7303	-2.4004	-19.8034	-39.7812	13.6791	-32.0195	-79.7095	41.8577	-6.33114	-49.9892	11.8544
-6.90748	-15.5477	-6.82805	13.0576	-97.1311	35.6609	0.79069	-69.5944	4.50031	16.1351	-99.8858	17.7866	11.6436	-68.9785	29.0055	21.735	-69.2045	-4.64597	5.69798	-45.3589	3.87947	1.81974	-89.9897	-2.07892	-20.255	-94.3944	26.4913	-22.0885	-60.0922	34.8572	-20.5457	-99.7279	20.5149	-12.1834	-70.6037	31.1582	-25.6128	-69.7275	-2.43935	-19.8225	-39.7642	13.6322	-31.9868	-79.5009	42.0657	-6.36422	-49.9929	11.8303
-6.94561	-15.5682	-6.86405	13.0122	-97.1405	35.6601	0.786047	-69.651	4.48717	16.1351	-99.8858	17.7866	11.5861	-68.9636	29.02	21.6174	-69.1729	-4.66799	5.63046	-45.4017	3.79419	1.85677	-90.0341	-2.02225	-20.2512	-94.4096	26.4809	-22.1593	-59.9937	34.713	-20.542	-99.7249	20.5058	-12.1759	-70.5569	31.1193	-25.7008	-69.753	-2.37495	-19.8392	-39.7458	13.6267	-31.9059	-79.6641	42.192	-6.39334	-49.9826	11.7373
-6.97934	-15.5178	-6.95514	12.9379	-97.1383	35.5645	0.782139	-69.7102	4.48198	16.14	-99.8966	17.7923	11.5183	-68.9063	28.9382	21.4673	-69.2059	-4.61117	5.60516	-45.4526	3.7486	1.87888	-90.186	-1.97801	-20.2581	-94.3891	26.4465	-22.1612	-59.9124	34.6791	-20.5526	-99.7251	20.4804	-12.257	-70.5453	31.2588	-25.7898	-69.7385	-2.42581	-19.8841	-39.7165	13.5073	-31.9852	-79.4643	42.068	-6.44282	-49.9879	11.6779
-6.99959	-15.522	-6.99195	12.8822	-97.1676	35.6256	0.779904	-69.7431	4.47617	16.1327	-99.8844	17.7825	11.4811	-68.8993	28.9101	21.3781	-69.2067	-4.55141	5.53611	-45.4651	3.59404	1.89201	-90.2089	-1.96032	-20.2503	-94.3931	26.4295	-22.1625	-59.8861	34.6858	-20.5514	-99.7341	20.4799	-12.2702	-70.5205	31.2704	-25.8743	-69.7618	-2.36925	-19.9178	-39.6638	13.4542	-32.0511	-79.2696	41.9198	-6.48414	-49.9628	11.6407
-7.02829	-15.5364	-7.00979	12.8054	-97.1968	35.6554	0.724125	-69.799	4.36554	16.1212	-99.9945	17.78	11.4872	-68.8268	28.8423	21.2586	-69.1758	-4.57337	5.50586	-45.5392	3.53755	1.9063	-90.2399	-1.94323	-20.2484	-94.3916	26.4248	-22.1686	-59.861	34.6551	-20.5532	-99.7356	20.4844	-12.341	-70.4084	31.0845	-25.9681	-69.7393	-2.44971	-19.9116	-39.5914	13.4404	-32.0862	-79.1736	41.8506	-6.51249	-49.9768	11.5817
-7.05906	-15.5305	-7.06461	12.7322	-97.2025	35.6436	0.711043	-69.8696	4.33978	16.1176	-99.9844	17.7765	11.3988	-68.9218	28.9997	21.1794	-69.1764	-4.63219	5.48458	-45.5825	3.49829	1.9565	-90.3073	-1.86886	-20.2484	-94.3916	26.4248	-22.1723	-59.8543	34.6665	-20.5388	-99.7324	20.5008	-12.37	-70.375	31.0994	-26.0155	-69.7763	-2.43509	-19.9347	-39.5506	13.406	-31.9946	-79.179	42.0867	-6.54598	-49.9559	11.5218
-7.09069	-15.5489	-7.1214	12.6995	-97.2064	35.6258	0.727613	-69.9715	4.36593	16.1091	-99.9793	17.7619	11.3048	-68.8637	28.9512	21.0907	-69.15	-4.66922	5.43743	-45.6609	3.37711	1.95577	-90.532	-1.84049	-20.2386	-94.4098	26.4523	-22.2562	-59.6882	34.4648	-20.5319	-99.7407	20.5258	-12.4241	-70.3902	31.1976	-26.1304	-69.7659	-2.47095	-19.9627	-39.5282	13.3787	-31.9962	-79.0455	42.0918	-6.56333	-49.9491	11.4887
-7.11213	-15.557	-7.19589	12.6619	-97.1944	35.5584	0.749883	-70.0512	4.40529	16.1212	-99.9945	17.78	11.2756	-68.8529	28.9048	20.9658	-69.1585	-4.66986	5.40164	-45.7162	3.31204	1.97895	-90.591	-1.81558	-20.2348	-94.4068	26.443	-22.2662	-59.6578	34.4951	-20.542	-99.7249	20.5058	-12.506	-70.3484	31.1442	-26.1824	-69.789	-2.44573	-19.9914	-39.4991	13.3111	-32.1018	-78.8132	41.8798	-6.62911	-49.9739	11.4823
-7.1016	-15.567	-7.1779	12.6349	-97.207	35.6278	0.710804	-70.1071	4.32653	16.1176	-99.9923	17.7738	11.2328	-68.824	28.8641	20.8427	-69.1663	-4.67085	5.3727	-45.7899	3.25574	1.98131	-90.615	-1.8192	-20.2522	-94.3945	26.4342	-22.2776	-59.6357	34.4777	-20.5401	-99.7233	20.5013	-12.5551	-70.3397	31.1098	-26.2595	-69.8156	-2.40736	-20.0048	-39.4979	13.253	-32.0818	-78.7328	41.9792	-6.65205	-49.9395	11.3569
-7.12361	-15.5752	-7.25279	12.5882	-97.2155	35.6246	0.709451	-70.1823	4.31832	16.1249	-99.9966	17.7862	11.1689	-68.8061	28.7527	20.7593	-69.141	-4.73358	5.29801	-45.8557	3.15775	1.98049	-90.6447	-1.83099	-20.2569	-94.3983	26.4458	-22.2685	-59.5768	34.4621	-20.5429	-99.7256	20.5081	-12.5723	-70.3404	31.1128	-26.3325	-69.818	-2.45718	-20.0368	-39.4783	13.1912	-32.0958	-78.5757	42.008	-6.65678	-49.958	11.2344
-7.16724	-15.5955	-7.36582	12.5339	-97.2044	35.5612	0.684651	-70.2313	4.27595	16.1188	-99.993	17.7759	11.1121	-68.8484	28.8101	20.6293	-69.1577	-4.73801	5.27611	-45.9243	3.1171	1.98292	-90.6763	-1.83716	-20.2672	-94.4005	26.424	-22.3509	-59.4211	34.3075	-20.5523	-99.717	20.4832	-12.6109	-70.3668	31.1442	-26.3689	-69.817	-2.45999	-20.0394	-39.4974	13.1992	-32.0981	-78.4603	42.011	-6.67491	-49.9681	11.241
-7.1947	-15.6383	-7.34778	12.5211	-97.1807	35.5767	0.666593	-70.291	4.27458	16.1164	-99.9916	17.7717	11.08	-68.8523	28.8271	20.5291	-69.1595	-4.79474	5.24818	-45.9822	3.0655	1.98745	-90.7016	-1.83708	-20.256	-94.3975	26.4435	-22.3598	-59.4062	34.2812	-20.5401	-99.7233	20.5013	-12.6374	-70.3821	31.1685	-26.4126	-69.8369	-2.44823	-20.0798	-39.4734	13.1117	-32.0447	-78.2071	42.3112	-6.7374	-49.9937	11.1963
-7.1962	-15.6665	-7.38703	12.5149	-97.1874	35.5675	0.648802	-70.3707	4.31397	16.1212	-99.9866	17.7827	11.0407	-68.854	28.7963	20.4181	-69.1734	-4.74381	5.20528	-46.043	2.98672	1.96259	-90.8125	-1.86494	-20.2491	-94.4022	26.4288	-22.3847	-59.3975	34.2416	-20.5401	-99.7233	20.5013	-12.7482	-70.3022	31.0743	-26.4193	-69.8298	-2.47388	-20.1149	-39.4814	13.0573	-32.1167	-78.0463	42.1782	-6.7615	-50.0015	11.1073
-7.19535	-15.6907	-7.38783	12.4861	-97.204	35.5591	0.601232	-70.4127	4.18432	16.1212	-99.9866	17.7827	10.9779	-68.8172	28.7224	20.3157	-69.1386	-4.83881	5.16632	-46.1207	2.95003	1.96084	-90.958	-1.86475	-20.2567	-94.4082	26.4475	-22.393	-59.3823	34.2139	-20.542	-99.7249	20.5058	-12.7774	-70.3042	31.0824	-26.4628	-69.8438	-2.42196	-20.1316	-39.4725	13.0059	-32.1198	-77.8913	42.3273	-6.77863	-50.0319	11.0002
-7.20651	-15.7007	-7.44404	12.4606	-97.1997	35.5469	0.551859	-70.4674	4.13169	16.1188	-99.9851	17.7785	10.9425	-68.8098	28.694	20.2478	-69.1543	-4.87662	5.14019	-46.1535	2.90184	1.92417	-90.9588	-1.93631	-20.2673	-94.4246	26.4704	-22.4049	-59.3788	34.1967	-20.5363	-99.7366	20.5398	-12.811	-70.3465	31.2147	-26.5208	-69.8395	-2.46521	-20.1395	-39.4762	12.9774	-32.049	-77.8397	42.651	-6.81867	-50.0678	10.921
-7.22728	-15.7049	-7.48114	12.3991	-97.2015	35.5216	0.510552	-70.4931	4.09861	16.1225	-99.9873	17.7848	10.8775	-68.7817	28.6175	20.1513	-69.1662	-4.8961	5.05561	-46.1989	2.78773	1.87877	-90.9469	-2.02048	-20.2674	-94.3907	26.4224	-22.4874	-59.2946	34.031	-20.5448	-99.7272	20.5126	-12.929	-70.2692	31.0938	-26.5491	-69.8547	-2.53064	-20.1769	-39.4863	12.8842	-32.1636	-77.9218	42.4377	-6.85288	-50.0633	10.8565
-7.23751	-15.7029	-7.49937	12.3379	-97.1962	35.5658	0.460186	-70.5314	3.95726	16.1237	-99.988	17.7868	10.8356	-68.7531	28.5401	20.0576	-69.153	-4.97581	5.03776	-46.2432	2.75434	1.87031	-90.9645	-2.043	-20.259	-94.408	26.4478	-22.5007	-59.2809	34.0116	-20.5442	-99.7166	20.5086	-12.9676	-70.274	31.0754	-26.5387	-69.9349	-2.51493	-20.2059	-39.4836	12.8177	-32.2276	-77.7035	42.4241	-6.87017	-50.0565	10.8235
-7.23929	-15.6907	-7.53652	12.3268	-97.1917	35.5508	0.427822	-70.5689	3.96905	16.1249	-99.9887	17.7889	10.8067	-68.7413	28.567	19.9805	-69.1642	-4.96668	5.01864	-46.271	2.7218	1.68954	-91.1478	-1.57492	-20.2598	-94.4005	26.4528	-22.5007	-59.281	34.0118	-20.5407	-99.7339	20.5053	-12.9866	-70.2594	31.0549	-26.5349	-69.9674	-2.5205	-20.2139	-39.47	12.7902	-32.2138	-77.7606	42.409	-6.87558	-50.0544	10.8132
-7.29424	-15.6993	-7.53281	12.3112	-97.183	35.5547	0.385816	-70.6216	4.00393	16.1176	-99.9844	17.7765	10.7714	-68.7558	28.5861	19.8641	-69.1943	-4.98325	4.98605	-46.2841	2.66133	1.63323	-91.1218	-1.67582	-20.2548	-94.4067	26.4428	-22.5158	-59.2866	33.9959	-20.541	-99.7241	20.5036	-12.9895	-70.2352	31.032	-26.5457	-69.9725	-2.62271	-20.2133	-39.4788	12.7899	-32.1945	-77.6787	42.5062	-6.88084	-50.0601	10.8413
-7.2852	-15.6568	-7.54955	12.296	-97.1869	35.567	0.357202	-70.6264	3.98979	16.1225	-99.9952	17.7821	10.7642	-68.6289	28.526	19.7912	-69.1284	-5.03566	4.94417	-46.238	2.5572	1.59963	-91.1017	-1.73446	-20.2557	-94.4074	26.4452	-22.5136	-59.2682	33.9955	-20.5439	-99.7264	20.5104	-13.1134	-70.1175	30.9717	-26.5022	-70.0067	-2.68142	-20.2174	-39.4472	12.7573	-32.1958	-77.6316	42.5098	-6.88205	-50.0174	10.8028
-7.27323	-15.5393	-7.65839	12.2747	-97.1846	35.5298	0.318126	-70.5774	3.87516	16.1164	-99.9837	17.7744	10.7225	-68.5482	28.4587	19.6631	-69.1277	-5.03999	4.93704	-46.2269	2.54435	1.5833	-91.0844	-1.76032	-20.2588	-94.4179	26.4495	-22.5065	-59.2203	33.9864	-20.546	-99.736	20.5121	-13.1265	-70.0489	30.9931	-26.4595	-70.0533	-2.7285	-20.1924	-39.42	12.7005	-32.1726	-77.5005	42.6012	-6.88617	-49.9543	10.7925
-7.24608	-15.4563	-7.67434	12.3037	-97.1598	35.5417	0.273102	-70.4956	3.79635	16.1249	-99.9887	17.7889	10.7097	-68.4297	28.3551	19.5605	-69.1033	-5.16215	4.93398	-46.1671	2.50293	1.53874	-91.0428	-1.83284	-20.2653	-94.3991	26.4194	-22.5038	-59.193	33.987	-20.5426	-99.7355	20.5098	-13.1117	-70.0145	30.9291	-26.4411	-70.0683	-2.7666	-20.1896	-39.3527	12.6599	-32.1449	-77.3262	42.6779	-6.88684	-49.878	10.7172
-7.28494	-15.3234	-7.70211	12.2946	-97.1757	35.5622	0.223878	-70.4209	3.71129	16.1346	-100.002	17.8029	10.6601	-68.3769	28.436	19.4293	-69.0816	-5.1463	4.92388	-46.0636	2.49323	1.48431	-90.9802	-1.91735	-20.2739	-94.39	26.3913	-22.476	-59.145	33.9777	-20.5573	-99.7289	20.4917	-13.1927	-69.8371	30.8879	-26.3691	-70.0469	-2.87683	-20.1747	-39.2881	12.5862	-32.102	-76.9849	42.9016	-6.91595	-49.7958	10.6561
-7.28726	-15.1822	-7.73223	12.233	-97.1249	35.4927	0.193603	-70.321	3.69285	16.1261	-99.9895	17.791	10.662	-68.2577	28.4788	19.3567	-69.0363	-5.15958	4.89826	-45.944	2.44988	1.58214	-90.6683	-2.15438	-20.2844	-94.3824	26.3678	-22.4752	-59.0538	33.9844	-20.5429	-99.7256	20.5081	-13.13	-69.814	30.8316	-26.3424	-70.0316	-2.93293	-20.1829	-39.1388	12.5259	-32.1178	-76.6755	42.9138	-6.90984	-49.669	10.6737
-7.28848	-15.0086	-7.75986	12.2219	-97.1053	35.4316	0.195864	-70.1589	3.66611	16.1249	-99.9887	17.7889	10.6394	-68.1008	28.4421	19.2883	-68.9479	-5.32758	4.87827	-45.7625	2.39011	1.52084	-90.4629	-2.25671	-20.273	-94.3892	26.389	-22.4688	-58.9316	33.9321	-20.541	-99.7241	20.5036	-13.2092	-69.6219	30.8422	-26.2836	-69.9903	-3.05418	-20.162	-38.9578	12.5341	-32.2943	-76.049	42.4892	-6.90736	-49.4975	10.6856
-7.27743	-14.7926	-7.72884	12.2007	-97.0843	35.3954	0.171032	-69.9526	3.63408	16.1273	-99.9902	17.7931	10.6159	-67.9169	28.407	19.2004	-68.9227	-5.33081	4.86522	-45.5727	2.37568	1.478	-90.3623	-2.30502	-20.2596	-94.3946	26.4054	-22.4447	-58.7794	33.8296	-20.541	-99.7241	20.5036	-13.2245	-69.4608	30.7909	-26.2411	-69.9768	-3.104	-20.1569	-38.7925	12.5327	-32.3058	-75.6136	42.3434	-6.89668	-49.2904	10.5649
-7.24881	-14.5684	-7.69917	12.1905	-97.0947	35.3699	0.147267	-69.7024	3.56678	16.1285	-99.9909	17.7951	10.6067	-67.7318	28.4794	19.1458	-68.9004	-5.351	4.84763	-45.2814	2.36111	1.44693	-90.2536	-2.32784	-20.2933	-94.3634	26.3381	-22.3863	-58.6073	33.8488	-20.5514	-99.7163	20.4809	-13.2373	-69.2602	30.8027	-26.2108	-69.9504	-3.16932	-20.1794	-38.547	12.4674	-32.2814	-75.4119	42.2993	-6.8752	-49.0689	10.5007
-7.29205	-14.2745	-7.79383	12.1768	-97.0969	35.3467	0.0997747	-69.4341	3.52809	16.1249	-99.9966	17.7862	10.5942	-67.5346	28.4653	19.1335	-68.8605	-5.49634	4.85435	-45.0419	2.35088	1.40543	-89.6949	-2.43621	-20.2665	-94.3741	26.371	-22.3721	-58.4	33.8322	-20.5448	-99.745	20.5116	-13.2052	-69.0576	30.6943	-26.1415	-69.9248	-3.23362	-20.2041	-38.3114	12.4081	-32.3937	-74.9386	42.0408	-6.85817	-48.8007	10.5064
-7.31198	-13.9804	-7.81344	12.177	-97.084	35.3066	0.0952554	-69.1262	3.53322	16.1225	-99.9952	17.7821	10.6098	-67.3146	28.5456	19.0825	-68.8431	-5.41021	4.84688	-44.7535	2.35158	1.37545	-89.572	-2.45157	-20.2665	-94.3741	26.371	-22.3597	-58.1741	33.8173	-20.541	-99.742	20.5026	-13.1481	-68.8082	30.583	-26.0755	-69.9287	-3.25209	-20.1732	-37.9985	12.3546	-32.2624	-74.5058	42.2034	-6.87233	-48.511	10.4917
-7.34062	-13.6722	-7.81294	12.1727	-97.0785	35.3785	0.0809756	-68.7903	3.56181	16.1273	-99.9902	17.7931	10.5741	-67.0152	28.4529	19.0705	-68.8063	-5.42407	4.85081	-44.4044	2.34362	1.34937	-89.3202	-2.46897	-20.2511	-94.3698	26.3855	-22.3756	-57.8952	33.7264	-20.541	-99.7241	20.5036	-13.1738	-68.587	30.7366	-25.994	-69.8994	-3.29999	-20.1603	-37.6768	12.2998	-32.2284	-74.2989	42.1373	-6.86074	-48.1721	10.4909
-7.32967	-13.3434	-7.77557	12.1731	-97.0491	35.3452	0.0669096	-68.4346	3.51618	16.1237	-99.988	17.7868	10.6306	-66.7554	28.5243	19.0937	-68.7115	-5.55097	4.85615	-44.0517	2.40619	1.31974	-88.9503	-2.50624	-20.2516	-94.3564	26.3431	-22.3142	-57.6125	33.7477	-20.5392	-99.7226	20.4991	-13.1575	-68.3219	30.5984	-25.9498	-69.8835	-3.35772	-20.1486	-37.3385	12.298	-32.3125	-73.7373	41.8226	-6.85142	-47.8232	10.5272
-7.34943	-12.8961	-7.78639	12.1554	-97.0503	35.2621	0.0873797	-67.992	3.46561	16.1285	-99.9909	17.7951	10.6239	-66.3874	28.5283	19.0671	-68.7028	-5.55536	4.86407	-43.6208	2.37147	1.25128	-88.6043	-2.57875	-20.253	-94.3713	26.3901	-22.2883	-57.2665	33.6491	-20.5316	-99.7327	20.5285	-13.1549	-67.966	30.6181	-25.8927	-69.8616	-3.43842	-20.1595	-36.9477	12.2983	-32.318	-73.4237	41.5572	-6.85219	-47.4119	10.5114
-7.35949	-12.4669	-7.78022	12.1728	-97.0737	35.3348	0.10757	-67.5177	3.42314	16.1273	-99.9981	17.7904	10.6129	-66.085	28.571	19.0542	-68.6305	-5.63583	4.88682	-43.1876	2.36581	1.32088	-88.1184	-2.84161	-20.2489	-94.3782	26.3825	-22.2891	-56.9085	33.6227	-20.541	-99.7241	20.5036	-13.1513	-67.6436	30.7376	-25.8521	-69.8491	-3.48436	-20.1707	-36.5243	12.2576	-32.2776	-73.1328	41.4907	-6.84547	-46.9845	10.5459
-7.36163	-11.9956	-7.79141	12.184	-97.0467	35.3107	0.111071	-67.0452	3.38649	16.1273	-99.9981	17.7904	10.6269	-65.7187	28.6183	19.0711	-68.587	-5.64083	4.90778	-42.7057	2.3258	1.26658	-87.472	-2.94214	-20.2367	-94.3925	26.3985	-22.2661	-56.5026	33.5891	-20.5404	-99.7314	20.4986	-13.1535	-67.3013	30.7374	-25.7954	-69.8089	-3.60149	-20.1892	-36.1224	12.2378	-32.226	-72.6105	41.3602	-6.80947	-46.5658	10.4464
-7.37266	-11.5343	-7.78398	12.1853	-97.0474	35.313	0.128073	-66.5762	3.39838	16.1273	-99.9902	17.7931	10.6202	-65.3615	28.6267	19.0369	-68.559	-5.56161	4.91627	-42.2236	2.33106	1.22423	-87.151	-2.96778	-20.2414	-94.3541	26.3648	-22.2283	-56.1355	33.5641	-20.9013	-99.6017	19.617	-13.1536	-66.9555	30.7615	-25.7509	-69.8127	-3.61867	-20.2	-35.6565	12.1997	-32.1323	-72.3461	41.4725	-6.79076	-46.0855	10.4313
-7.37072	-11.0542	-7.71887	12.2031	-97.0555	35.3079	0.103625	-66.0646	3.3772	16.131	-99.9923	17.7993	10.637	-64.9589	28.6779	19.0642	-68.4757	-5.61703	4.92928	-41.7159	2.38057	1.22148	-86.5425	-2.98091	-20.2282	-94.3677	26.3786	-22.1744	-55.6706	33.5114	-20.9631	-99.6149	19.4959	-13.1319	-66.5757	30.7579	-25.6938	-69.7847	-3.69277	-20.2199	-35.1782	12.1887	-32.0295	-71.9858	41.5095	-6.77885	-45.5843	10.4416
-7.36998	-10.4898	-7.68633	12.2024	-97.0265	35.3381	0.156822	-65.498	3.43894	16.1273	-99.9902	17.7931	10.6572	-64.4952	28.6638	19.1668	-68.2889	-5.77498	4.95055	-41.1453	2.41191	1.26465	-85.7853	-3.27235	-20.2367	-94.3744	26.3996	-22.1378	-55.252	33.5481	-20.5288	-99.7304	20.5217	-13.0837	-66.1659	30.668	-25.6167	-69.7749	-3.69866	-20.2128	-34.6604	12.203	-32.0413	-71.5348	41.3042	-6.76759	-45.023	10.4552
-7.3763	-9.91453	-7.5962	12.2076	-96.9793	35.3093	0.190811	-64.8657	3.38085	16.1273	-99.9902	17.7931	10.6386	-64.0498	28.7299	19.1902	-68.242	-5.765	5.0096	-40.4974	2.34122	1.19723	-85.483	-3.3009	-20.2289	-94.376	26.4327	-22.097	-54.7086	33.4286	-20.5166	-99.7367	20.5399	-13.0944	-65.6865	30.6733	-25.5524	-69.7187	-3.78477	-20.2293	-34.118	12.2272	-31.957	-71.0719	41.1243	-6.77424	-44.4375	10.4775
-7.38037	-9.30306	-7.63722	12.2076	-96.9607	35.3103	0.219756	-64.2115	3.3331	16.1285	-99.9909	17.7951	10.6477	-63.5634	28.6968	19.2219	-68.1741	-5.70902	5.00744	-39.8709	2.33921	1.18511	-84.91	-3.29181	-20.2239	-94.3822	26.4227	-22.0223	-54.2586	33.5338	-20.531	-99.74	20.5235	-13.0661	-65.2228	30.6667	-25.5	-69.6754	-3.85232	-20.2365	-33.5483	12.1864	-31.9791	-70.3977	41.0273	-6.74239	-43.8681	10.4477
-7.41942	-8.70358	-7.63848	12.2019	-96.9847	35.3282	0.221658	-63.5714	3.30612	16.1285	-99.9909	17.7951	10.6157	-63.0599	28.6684	19.2427	-68.1172	-5.70404	5.01307	-39.2133	2.35239	1.11476	-84.2833	-3.37239	-20.2296	-94.3709	26.3876	-22.0125	-53.7493	33.4891	-20.5382	-99.7218	20.4968	-13.0754	-64.7426	30.6673	-25.4151	-69.6276	-3.90706	-20.1958	-32.9543	12.2131	-31.9281	-69.8506	40.7736	-6.72539	-43.2964	10.4029
-7.44827	-8.07354	-7.61972	12.1849	-96.9414	35.3096	0.223514	-62.9338	3.18923	16.1261	-99.9895	17.791	10.6513	-62.6014	28.7174	19.2654	-68.009	-5.60537	5.04368	-38.5709	2.40506	1.10931	-83.6071	-3.36651	-20.2361	-94.3497	26.4076	-21.9376	-53.1643	33.436	-20.5392	-99.7226	20.4991	-13.0353	-64.2767	30.6508	-25.3268	-69.5411	-3.88859	-20.2072	-32.3781	12.1836	-31.9697	-69.3766	40.6111	-6.72019	-42.6908	10.4086
-7.47493	-7.42253	-7.56176	12.1799	-96.9163	35.3484	0.272768	-62.2539	3.20752	16.131	-99.9923	17.7993	10.6425	-62.0793	28.7692	19.2429	-67.9661	-5.48296	5.09948	-37.8837	2.39713	1.21911	-82.6601	-3.57	-20.2287	-94.352	26.3863	-21.9271	-52.6194	33.3948	-20.541	-99.7241	20.5036	-13.0393	-63.7912	30.6684	-25.2404	-69.4411	-3.98177	-20.1605	-31.7861	12.1595	-31.8301	-69.0348	40.4756	-6.67526	-42.0505	10.4137
-7.49126	-6.74871	-7.4841	12.1812	-96.917	35.3507	0.302279	-61.565	3.25953	16.1297	-99.9916	17.7972	10.6621	-61.5233	28.7942	19.333	-67.8303	-5.61728	5.13778	-37.1598	2.46775	1.1843	-82.2386	-3.54859	-20.2299	-94.3429	26.387	-21.8689	-52.0239	33.4292	-20.5373	-99.721	20.4946	-13.0406	-63.2494	30.6817	-25.1144	-69.3438	-4.00354	-20.1434	-31.1175	12.2038	-31.8002	-68.4244	40.4261	-6.65067	-41.3584	10.4189
-7.51537	-6.03595	-7.38428	12.1775	-96.9066	35.3472	0.341087	-60.8292	3.25901	16.1261	-99.9895	17.791	10.6334	-60.9576	28.815	19.3273	-67.7304	-5.52353	5.18039	-36.4044	2.44842	1.18931	-81.409	-3.5217	-20.2053	-94.2914	26.3394	-21.8057	-51.4465	33.5062	-20.5279	-99.7297	20.5195	-13.0199	-62.6787	30.65	-25.0187	-69.2238	-4.07778	-20.1208	-30.4469	12.2353	-31.7181	-67.8015	40.2462	-6.60936	-40.6427	10.3873
-7.52677	-5.30109	-7.3615	12.1791	-96.8862	35.3128	0.396145	-60.0441	3.26392	16.14	-99.8887	17.795	10.6517	-60.3868	28.8097	19.3541	-67.549	-5.54115	5.19437	-35.6412	2.4829	1.31658	-80.4649	-4.03627	-20.1921	-94.2447	26.3089	-21.8167	-50.8641	33.5118	-20.5363	-99.7203	20.4923	-12.9786	-62.0777	30.6049	-24.8765	-69.0984	-4.05042	-20.118	-29.7499	12.2658	-31.7075	-67.1484	39.9363	-6.57847	-39.9539	10.4088
-7.53567	-4.52877	-7.29835	12.1765	-96.8894	35.3518	0.414559	-59.3112	3.27179	16.1364	-99.8865	17.7887	10.6789	-59.7963	28.7647	19.3519	-67.4682	-5.53428	5.18746	-34.8951	2.51695	1.30075	-79.6259	-4.04504	-20.1603	-94.2219	26.2364	-21.7945	-50.2401	33.4423	-20.5345	-99.7188	20.4878	-12.9773	-61.5263	30.6162	-24.7609	-68.9963	-4.09003	-20.1019	-29.0575	12.2661	-31.7113	-66.6236	39.788	-6.59027	-39.2082	10.3507
-7.56092	-3.82294	-7.19977	12.1853	-96.8527	35.3265	0.446462	-58.5477	3.29646	16.1436	-99.8909	17.8012	10.6998	-59.2268	28.7639	19.3009	-67.3915	-5.41639	5.26849	-34.17	2.5865	1.25311	-79.1751	-4.04082	-20.1616	-94.1789	26.189	-21.7681	-49.5942	33.3569	-20.5501	-99.7129	20.4719	-12.9741	-60.91	30.665	-24.6486	-68.8738	-4.08129	-20.0793	-28.3465	12.2548	-31.6212	-66.1753	39.8063	-6.55023	-38.5135	10.3871
-7.5859	-3.07491	-7.09848	12.1966	-96.8781	35.3464	0.501217	-57.8038	3.40313	16.1436	-99.8909	17.8012	10.7284	-58.648	28.8084	19.2933	-67.2839	-5.38467	5.33058	-33.3618	2.6027	1.27049	-78.3528	-3.9954	-20.1304	-94.2163	26.2175	-21.7486	-48.9904	33.3423	-20.8922	-99.7046	19.6215	-12.9528	-60.2951	30.5972	-24.5484	-68.7527	-4.16134	-20.0531	-27.6518	12.2341	-31.5645	-65.6772	39.7233	-6.55297	-37.8077	10.4591
-7.60872	-2.29123	-6.95699	12.2015	-96.8519	35.3542	0.574837	-56.9646	3.39631	16.1424	-99.8901	17.7991	10.7408	-58.0274	28.787	19.2552	-67.144	-5.27994	5.37626	-32.5283	2.62266	1.36461	-77.4144	-4.17259	-20.1269	-94.1893	26.2185	-21.6888	-48.3235	33.3342	-20.9258	-99.4107	19.6243	-12.9011	-59.6672	30.5099	-24.3972	-68.6309	-4.15206	-20.0338	-26.9223	12.2752	-31.5279	-65.1105	39.4741	-6.46079	-36.9966	10.4183
-7.59867	-1.48659	-6.89262	12.2092	-96.8482	35.3717	0.645575	-56.1433	3.50145	16.1424	-99.8822	17.8018	10.766	-57.3853	28.7918	19.2384	-67.0491	-5.26326	5.46313	-31.6706	2.75398	1.25773	-76.7862	-3.91191	-20.1209	-94.1907	26.1953	-21.6513	-47.677	33.2834	-20.9775	-99.406	19.4773	-12.906	-58.9961	30.5185	-24.2795	-68.5407	-4.08446	-20.0188	-26.1799	12.2829	-31.3728	-64.4362	39.6287	-6.40939	-36.2124	10.4863
-7.62407	-0.650741	-6.7866	12.2054	-96.8646	35.3637	0.773252	-55.2787	3.52999	16.1449	-99.8916	17.8033	10.7994	-56.6926	28.691	19.2412	-66.8828	-5.28699	5.53611	-30.8645	2.72278	1.27655	-75.8056	-3.86035	-20.0959	-94.1766	26.2364	-21.636	-46.974	33.2305	-20.9215	-99.4133	19.6587	-12.8781	-58.3471	30.5008	-24.1812	-68.4206	-4.16083	-19.9985	-25.4214	12.3661	-31.4079	-63.8412	39.2506	-6.36595	-35.413	10.4616
-7.64344	0.161331	-6.73982	12.2057	-96.8669	35.3696	0.843998	-54.4499	3.60215	16.1485	-99.8938	17.8095	10.8033	-56.0874	28.6945	19.2535	-66.7703	-5.23454	5.56956	-30.0046	2.7914	1.45996	-74.7902	-4.25148	-20.1195	-94.1514	26.1883	-21.64	-46.2983	33.1225	-20.4836	-99.9075	20.5527	-12.8897	-57.7127	30.5509	-24.0444	-68.2967	-4.12648	-19.9888	-24.6459	12.3862	-31.3792	-63.2359	39.072	-6.33127	-34.6624	10.4157
-7.64191	0.97793	-6.65541	12.1942	-96.8731	35.3889	0.936443	-53.6201	3.51976	16.1249	-99.9887	17.7889	10.8091	-55.5098	28.6986	19.2338	-66.7188	-5.12235	5.65564	-29.1871	2.91651	1.46718	-74.0335	-4.19381	-20.1675	-94.0975	26.1081	-21.6025	-45.6425	33.0674	-20.4323	-99.8184	20.7226	-12.8455	-57.0678	30.4648	-23.9611	-68.2365	-4.13564	-19.972	-23.9033	12.3896	-31.3435	-62.6381	39.0148	-6.30218	-33.8627	10.4393
-7.68138	1.76906	-6.47409	12.1942	-96.8731	35.3889	1.01663	-52.7981	3.6276	16.1134	-100.083	17.7914	10.799	-54.8904	28.7196	19.275	-66.6234	-5.17232	5.70061	-28.3167	2.97167	1.56732	-73.0874	-4.35478	-20.2101	-93.9931	26.0143	-21.6065	-44.9768	33.0099	-20.4473	-99.7842	20.7037	-12.8073	-56.4231	30.4201	-23.8442	-68.1176	-4.14349	-19.9668	-23.1216	12.4233	-31.3792	-62.1278	38.861	-6.22697	-33.0171	10.5561
-7.69402	2.61702	-6.3097	12.1814	-96.8785	35.4058	1.12906	-51.9108	3.66719	16.1192	-100.101	17.7658	10.8532	-54.1885	28.6138	19.2872	-66.4656	-5.0947	5.80674	-27.4364	3.13483	1.52323	-72.3887	-4.00595	-20.189	-93.8826	26.134	-21.5371	-44.2707	32.98	-20.437	-99.792	20.7264	-12.7901	-55.7408	30.3709	-23.7953	-68.0404	-4.15396	-19.9442	-22.3171	12.5525	-31.3343	-61.3569	38.6244	-6.17495	-32.1582	10.5879
-7.65612	3.54132	-6.22224	12.1831	-96.8686	35.3739	1.25753	-51.0211	3.7739	16.1253	-100.095	17.7745	10.8689	-53.5178	28.5633	19.3673	-66.3404	-5.02885	5.86039	-26.4839	3.1435	1.45493	-71.5254	-3.69734	-20.1758	-94.0334	26.1374	-21.493	-43.5669	32.9617	-20.4226	-99.8066	20.7418	-12.7685	-55.0652	30.3091	-23.6838	-67.955	-4.06915	-19.8976	-21.4711	12.6281	-31.2342	-60.7119	38.4259	-6.11958	-31.2953	10.5914
-7.65713	4.46266	-5.99826	12.181	-96.8424	35.3796	1.38849	-50.084	3.81825	16.1169	-100.103	17.7966	10.8624	-52.8641	28.593	19.4107	-66.2273	-4.95222	5.93572	-25.5598	3.29434	1.64154	-70.5695	-4.05466	-20.0512	-94.037	26.4077	-21.4821	-42.8228	32.9235	-20.4257	-99.7991	20.7468	-12.7479	-54.351	30.2808	-23.6146	-67.859	-4.08644	-19.8607	-20.6084	12.636	-31.2769	-60.0395	38.2703	-6.07418	-30.398	10.6533
-7.6478	5.38505	-5.92802	12.181	-96.8611	35.3786	1.42553	-49.2388	3.89682	16.1217	-100.093	17.7683	10.8508	-52.2291	28.5765	19.5012	-66.1457	-4.92171	5.97824	-24.6985	3.41735	1.73445	-69.5996	-4.22119	-20.0867	-94.0821	26.3157	-21.4469	-42.0681	32.8231	-20.4376	-99.8026	20.7304	-12.7274	-53.697	30.2756	-23.5275	-67.7735	-4.0316	-19.8388	-19.7755	12.6766	-31.2404	-59.3644	38.0177	-6.01747	-29.5611	10.6555
-7.59341	6.2759	-5.70968	12.1624	-96.8381	35.3942	1.49117	-48.387	3.98717	16.1206	-100.095	17.8012	10.9224	-51.5447	28.4599	19.5494	-65.9795	-4.84686	6.07051	-23.8007	3.52329	1.66479	-68.8857	-3.9169	-20.0791	-94.1164	26.3059	-21.4186	-41.3736	32.7971	-20.4357	-99.8011	20.7259	-12.6994	-53.0509	30.1714	-23.4817	-67.7329	-3.99897	-19.8247	-18.9187	12.7355	-31.1577	-58.7293	38.2062	-5.95299	-28.7097	10.6749
-7.61481	7.18156	-5.52244	12.1811	-96.8156	35.384	1.58493	-47.4793	4.0963	16.1084	-100.09	17.7847	10.925	-50.9232	28.4647	19.6482	-65.8297	-4.81198	6.13049	-22.8904	3.53717	1.71333	-68.0941	-3.77335	-20.0742	-94.1447	26.3057	-21.4089	-40.6413	32.7658	-20.4357	-99.8011	20.7259	-12.664	-52.3884	30.1207	-23.3824	-67.6195	-3.92455	-19.8149	-18.081	12.8067	-31.1317	-58.0197	37.8302	-5.92673	-27.8381	10.7349
-7.59538	8.13414	-5.25879	12.1901	-96.8079	35.3601	1.70827	-46.5653	4.26093	16.1218	-100.106	17.8049	10.9593	-50.2365	28.415	19.6679	-65.7568	-4.58202	6.23832	-21.9367	3.74154	1.93289	-66.9628	-4.13801	-20.0142	-93.9664	26.5054	-21.3635	-39.8925	32.7453	-20.4263	-99.8097	20.7508	-12.6434	-51.6884	30.0653	-23.3516	-67.5587	-3.90292	-19.781	-17.1941	12.9099	-31.1139	-57.2675	37.8237	-5.86393	-26.9253	10.871
-7.55536	9.04612	-5.13304	12.1925	-96.8141	35.4084	1.81465	-45.5855	4.39771	16.1266	-100.086	17.7749	10.9993	-49.4498	28.3284	19.7211	-65.5708	-4.49088	6.27528	-20.9428	3.82722	2.00338	-66.135	-3.94486	-20.0068	-93.9687	26.4841	-21.321	-39.1369	32.6817	-20.4357	-99.8011	20.7259	-12.6301	-50.9328	29.9125	-23.272	-67.4655	-3.78434	-19.7352	-16.3178	13.0321	-31.1042	-56.4506	37.688	-5.80046	-25.9963	10.8908
-7.50915	10.0693	-4.88705	12.1889	-96.8223	35.4039	1.89791	-44.6925	4.45496	16.1253	-100.095	17.7745	11.0055	-48.8137	28.3457	19.7078	-65.4402	-4.28304	6.37772	-19.9712	3.95643	2.03875	-65.0813	-3.83414	-20.0318	-93.9624	26.4939	-21.3204	-38.3712	32.6689	-20.4244	-99.8082	20.7463	-12.6561	-50.2097	29.8267	-23.2149	-67.3528	-3.7379	-19.7087	-15.3715	13.0657	-31.0726	-55.9268	37.6715	-5.72453	-25.0629	10.9391
-7.49577	11.03	-4.73766	12.1941	-96.8089	35.42	2.02704	-43.7668	4.56316	16.117	-100.093	17.795	11.007	-48.1917	28.3457	19.7297	-65.3262	-4.20781	6.41306	-19.0532	3.96735	2.22189	-63.93	-3.86651	-20.0328	-93.945	26.4973	-21.2807	-37.5922	32.5657	-20.4357	-99.8011	20.7259	-12.6398	-49.5683	29.8306	-23.1277	-67.2457	-3.67164	-19.7004	-14.5161	13.1399	-31.0859	-55.183	37.1497	-5.68887	-24.1461	10.9834
-7.47815	11.9624	-4.51345	12.1988	-96.8178	35.42	2.15255	-42.8649	4.80212	16.1194	-100.094	17.7991	11.1	-47.4242	28.1148	19.7823	-65.2092	-4.08155	6.52633	-18.0827	4.11372	2.19549	-63.3931	-3.45462	-20.034	-93.9358	26.4979	-21.2778	-36.8655	32.4446	-20.4357	-99.8011	20.7259	-12.5945	-48.8638	29.6458	-23.0723	-67.1401	-3.62783	-19.6594	-13.653	13.3171	-31.0952	-54.4357	37.0147	-5.59808	-23.2917	10.9754
-7.47126	12.8748	-4.3077	12.2041	-96.8417	35.4342	2.30723	-41.9402	4.87793	16.1181	-100.104	17.7987	11.0945	-46.7978	28.1839	19.8194	-65.0302	-4.02185	6.57206	-17.1638	4.20681	2.42506	-62.2732	-3.76569	-20.0482	-93.9651	26.5319	-21.2049	-36.1322	32.455	-20.4367	-99.8018	20.7281	-12.5914	-48.1437	29.6166	-22.998	-67.0484	-3.50154	-19.6239	-12.7827	13.4201	-31.0342	-53.8166	36.7651	-5.5742	-22.3512	11.0351
-7.40491	13.8304	-4.02661	12.2116	-96.8275	35.4492	2.44825	-40.9797	5.03887	16.1182	-100.086	17.7997	11.1496	-46.0222	28.0464	19.873	-64.8673	-3.83767	6.66976	-16.1553	4.39897	2.61375	-61.2309	-3.77411	-20.0454	-93.9085	26.5279	-21.1717	-35.3295	32.3677	-20.4395	-99.8042	20.7349	-12.5671	-47.4184	29.4602	-22.9831	-66.9122	-3.47964	-19.6137	-11.8663	13.4935	-30.9435	-53.1312	36.5981	-5.49919	-21.3837	11.1566
-7.31953	14.8522	-3.74366	12.2062	-96.8457	35.4767	2.6055	-39.9929	5.19729	16.117	-100.085	17.7976	11.1755	-45.3346	27.979	19.8445	-64.8362	-3.57849	6.7689	-15.1163	4.63013	2.72597	-60.2084	-3.53448	-20.0619	-93.9334	26.576	-21.1038	-34.571	32.4471	-20.4282	-99.8112	20.7554	-12.5042	-46.7041	29.4574	-22.9371	-66.8101	-3.36241	-19.5687	-10.9418	13.5757	-30.8701	-52.3396	36.6101	-5.41182	-20.3969	11.19
-7.28749	15.8568	-3.59292	12.1877	-96.8367	35.4476	2.71839	-38.9986	5.31508	16.1205	-100.075	17.7672	11.1592	-44.6696	28.0326	19.9355	-64.6811	-3.49427	6.86018	-14.1126	4.63591	2.79584	-59.4815	-3.33192	-20.0655	-93.8919	26.5901	-21.0498	-33.7589	32.3556	-20.4395	-99.8042	20.7349	-12.5472	-45.9102	29.3193	-22.8787	-66.6847	-3.23601	-19.5089	-9.96094	13.714	-30.9252	-51.5468	36.4759	-5.37617	-19.4504	11.1975
-7.29429	16.827	-3.48012	12.1493	-96.8844	35.5376	2.85642	-38.0468	5.43593	16.117	-100.093	17.795	11.238	-43.8687	27.7437	19.9089	-64.545	-3.27198	6.93331	-13.1507	4.71437	2.85918	-58.9577	-3.12842	-20.0673	-93.8694	26.5484	-21.0856	-33.0087	32.1806	-20.4385	-99.8034	20.7327	-12.5211	-45.189	29.225	-22.8422	-66.5415	-3.14442	-19.5111	-9.04994	13.8601	-30.9148	-50.7963	36.2047	-5.3165	-18.4966	11.2909
-7.25008	17.7887	-3.27422	12.1262	-96.9014	35.6198	2.96771	-37.1363	5.50304	16.117	-100.085	17.7976	11.2249	-43.2114	27.8397	19.9365	-64.4759	-3.05625	6.97317	-12.1919	4.83732	2.96621	-58.0584	-2.89198	-20.1015	-93.8557	26.6233	-21.0673	-32.258	32.1241	-20.4407	-99.7951	20.7354	-12.4998	-44.4614	29.1412	-22.8225	-66.3804	-3.05586	-19.4628	-8.10146	13.9798	-30.8612	-50.0615	36.2616	-5.2555	-17.5466	11.3444
-7.19173	18.7577	-2.97164	12.1222	-96.9121	35.653	3.14473	-36.1952	5.69203	16.1194	-100.087	17.8018	11.222	-42.5503	27.9151	19.9398	-64.3612	-2.88196	7.07093	-11.1965	5.027	3.18134	-56.8327	-2.91422	-20.1263	-93.8569	26.685	-21.0013	-31.4543	32.0088	-20.4392	-99.7961	20.7377	-12.5002	-43.761	29.1064	-22.7854	-66.2487	-2.92105	-19.4352	-7.19983	14.1469	-30.8516	-49.3403	35.9892	-5.20911	-16.5859	11.375
-7.13311	19.7501	-2.66765	12.1158	-96.9213	35.6816	3.30997	-35.2126	5.89528	16.1229	-100.076	17.7713	11.2192	-41.8516	27.8769	19.9869	-64.2059	-2.79872	7.18596	-10.1498	5.215	3.32886	-55.8599	-2.6203	-20.1289	-93.8509	26.6947	-20.989	-30.6709	31.9712	-20.4395	-99.8042	20.7349	-12.5371	-42.9629	28.9809	-22.7676	-66.1218	-2.70309	-19.4206	-6.23316	14.2577	-30.8206	-48.4587	35.809	-5.15618	-15.6044	11.4541
-7.05401	20.8029	-2.32238	12.0979	-96.947	35.7319	3.45227	-34.2244	6.06369	16.1218	-100.08	17.8086	11.2667	-41.0603	27.73	19.9731	-64.0239	-2.65187	7.31624	-9.09665	5.43029	3.43543	-55.0225	-2.36659	-20.1404	-93.8416	26.7237	-20.9316	-29.808	31.881	-20.4291	-99.812	20.7576	-12.5237	-42.2006	28.8471	-22.7638	-65.9512	-2.61781	-19.3636	-5.26989	14.4495	-30.8416	-47.7266	35.5634	-5.07986	-14.5762	11.5827
-7.04678	21.8405	-2.10877	12.0657	-96.9986	35.8337	3.60242	-33.2258	6.17275	16.1206	-100.095	17.8012	11.2655	-40.3377	27.6545	19.9664	-63.8801	-2.3601	7.34276	-8.0706	5.46676	3.71641	-53.9788	-2.57037	-20.1329	-93.8035	26.7182	-20.9307	-29.0032	31.8179	-20.4376	-99.8026	20.7304	-12.5164	-41.4638	28.8048	-22.6947	-65.7598	-2.35404	-19.3236	-4.2854	14.5456	-30.7625	-46.9997	35.2844	-5.05594	-13.5981	11.6095
-6.98283	22.8588	-1.901	12.0303	-97.029	35.8975	3.73272	-32.2839	6.31673	16.1134	-100.073	17.7897	11.2261	-39.6877	27.6265	19.941	-63.7635	-2.16067	7.45497	-7.095	5.61139	3.83466	-52.9686	-2.32082	-20.1427	-93.7244	26.7328	-20.9215	-28.182	31.8348	-20.4385	-99.8034	20.7327	-12.5412	-40.7306	28.7279	-22.7238	-65.6104	-2.15435	-19.2915	-3.36165	14.658	-30.7751	-46.2045	35.2034	-4.96459	-12.6076	11.6876
-7.01529	23.8209	-1.727	12.0215	-97.0098	35.9259	3.92156	-31.3611	6.48428	16.1206	-100.087	17.8038	11.2557	-38.92	27.4455	19.9135	-63.6348	-1.93703	7.54642	-6.14258	5.75207	4.0458	-51.8215	-2.29942	-20.1332	-93.6964	26.7606	-20.8611	-27.3678	31.6848	-20.4414	-99.8057	20.7394	-12.5285	-39.9761	28.6294	-22.7617	-65.4233	-2.09802	-19.2468	-2.41073	14.8317	-30.6433	-45.4863	35.2293	-4.91812	-11.6591	11.7542
-6.96225	24.7442	-1.36669	12.0185	-97.0377	35.9547	4.06211	-30.411	6.6423	16.1158	-100.084	17.7955	11.2615	-38.2253	27.4204	19.9025	-63.4688	-1.68951	7.60264	-5.13546	5.94217	4.15097	-51.0514	-2.06553	-20.1397	-93.6934	26.7797	-20.8462	-26.5537	31.6842	-20.4376	-99.8026	20.7304	-12.5323	-39.217	28.4989	-22.8033	-65.27	-1.91192	-19.2183	-1.46624	14.9091	-30.6547	-44.7406	34.7243	-4.88924	-10.7193	11.8242
-6.91187	25.7264	-1.04104	12.0186	-97.0108	35.9591	4.26536	-29.4489	6.83962	16.1182	-100.086	17.7997	11.2767	-37.4999	27.3739	19.8621	-63.3301	-1.44366	7.71185	-4.09947	6.15383	4.49468	-49.9383	-2.20816	-20.1429	-93.6535	26.7982	-20.7853	-25.6813	31.6384	-20.4404	-99.8049	20.7372	-12.5347	-38.4792	28.4385	-22.7514	-65.0976	-1.60409	-19.1641	-0.475498	15.1092	-30.6477	-43.9932	34.4148	-4.8033	-9.69457	12.0077
-6.84489	26.7691	-0.752068	11.9924	-97.0873	36.1096	4.44684	-28.4452	6.92991	16.1302	-100.08	17.7838	11.2986	-36.696	27.2972	19.7792	-63.2307	-1.10577	7.84253	-3.03613	6.30057	4.64864	-49.1212	-1.87909	-20.1348	-93.6047	26.7886	-20.7475	-24.862	31.5861	-20.4301	-99.7949	20.7609	-12.587	-37.6671	28.3122	-22.7989	-64.9008	-1.45135	-19.1172	0.496732	15.2805	-30.6837	-43.0719	34.3917	-4.71662	-8.6657	12.0424
-6.80551	27.8074	-0.481373	11.968	-97.141	36.1877	4.60962	-27.4217	7.17538	16.1194	-100.087	17.8018	11.3182	-35.9893	27.1844	19.7204	-63.0637	-0.895299	7.98069	-1.97559	6.45889	4.87123	-48.0505	-1.82158	-20.1283	-93.6053	26.8198	-20.7176	-24.0641	31.5542	-20.4313	-99.8037	20.7604	-12.5738	-36.8663	28.1913	-22.839	-64.7309	-1.22766	-19.0816	1.46322	15.4315	-30.5081	-42.3701	34.3263	-4.67738	-7.66773	12.2498
-6.75244	28.7419	-0.295338	11.952	-97.1591	36.2118	4.74806	-26.4956	7.21808	16.1243	-100.089	17.8101	11.2938	-35.1993	26.9492	19.6171	-62.9285	-0.525275	8.00194	-1.04041	6.54988	4.82457	-46.9069	-1.11756	-20.1277	-93.5823	26.8643	-20.6941	-23.1695	31.3942	-20.4395	-99.8042	20.7349	-12.5743	-36.1156	28.1552	-22.7975	-64.5684	-0.941498	-19.0125	2.3848	15.593	-30.5017	-41.6297	34.2075	-4.61505	-6.71213	12.2333
-6.73929	29.7118	-0.00672243	11.9444	-97.178	36.2405	4.89451	-25.561	7.38488	16.1292	-100.082	17.8167	11.2742	-34.5683	26.9128	19.525	-62.7716	-0.237093	8.10073	-0.0584702	6.7411	5.144	-45.9353	-1.27077	-20.1442	-93.5669	26.9033	-20.6812	-22.3869	31.4046	-20.4436	-99.7974	20.7422	-12.6004	-35.349	28.0735	-22.8056	-64.427	-0.7044	-18.9972	3.29788	15.6985	-30.6676	-40.8428	33.5784	-4.58942	-5.74563	12.2988
-6.64528	30.6118	0.253767	11.9068	-97.2292	36.3712	5.08817	-24.59	7.60261	16.1231	-100.089	17.808	11.2659	-33.8809	26.8611	19.429	-62.6168	0.0540235	8.20281	0.915576	7.0073	5.27152	-45.1436	-0.995073	-20.1756	-93.555	26.9825	-20.6619	-21.6393	31.399	-20.427	-99.8024	20.7558	-12.594	-34.5717	27.8551	-22.8111	-64.2838	-0.472916	-18.9408	4.21195	15.8904	-30.5901	-40.1503	33.4467	-4.5624	-4.79908	12.4039
-6.61109	31.5492	0.619672	11.8737	-97.2507	36.4374	5.24733	-23.6365	7.83023	16.1303	-100.063	17.7848	11.2711	-33.0904	26.5551	19.323	-62.4815	0.35904	8.3116	1.98897	7.2211	5.38578	-44.2986	-0.732749	-20.201	-93.5585	27.051	-20.5693	-20.8076	31.3702	-20.4329	-99.7972	20.7677	-12.6043	-33.8382	27.8021	-22.8068	-64.1623	-0.222132	-18.9152	5.14851	16.0197	-30.5289	-39.2725	33.3355	-4.48832	-3.75896	12.5658
-6.50392	32.5362	0.94365	11.8583	-97.2968	36.4915	5.39245	-22.6577	8.06971	16.1255	-100.072	17.8131	11.2475	-32.452	26.5866	19.2385	-62.298	0.639571	8.36109	2.9888	7.36429	5.52232	-43.0611	-0.461638	-20.2044	-93.5268	27.0668	-20.568	-19.9676	31.3568	-20.4179	-99.8012	20.7791	-12.6731	-33.021	27.671	-22.7773	-63.9826	0.135231	-18.8468	6.13584	16.2329	-30.5349	-38.4335	33.1017	-4.40853	-2.73894	12.7377
-6.46708	33.5118	1.17365	11.8164	-97.3657	36.5855	5.54633	-21.6635	8.18536	16.1207	-100.077	17.8022	11.2076	-31.7338	26.4392	19.1517	-62.0912	0.872134	8.44094	4.04412	7.56255	5.69555	-42.3367	-0.45668	-20.2226	-93.507	27.063	-20.5501	-19.211	31.3511	-20.4301	-99.7949	20.7609	-12.6779	-32.274	27.583	-22.7654	-63.8517	0.452166	-18.8147	7.09621	16.3932	-30.4711	-37.6711	32.9934	-4.36416	-1.7518	12.8405
-6.45497	34.4398	1.42171	11.7769	-97.4256	36.6819	5.689	-20.7209	8.38276	16.1207	-100.077	17.8022	11.2197	-31.0145	26.2242	19.0261	-61.9726	1.31576	8.54024	5.028	7.78928	5.9838	-41.2553	-0.705327	-20.2169	-93.5183	27.0982	-20.4953	-18.3563	31.2663	-20.4304	-99.8029	20.7581	-12.7012	-31.4941	27.3852	-22.7243	-63.7212	0.704992	-18.7641	8.04856	16.555	-30.4539	-36.922	32.8481	-4.37541	-0.80645	12.9119
-6.4178	35.3026	1.64565	11.7614	-97.4425	36.7347	5.80772	-19.8274	8.57013	16.122	-100.068	17.8026	11.1755	-30.32	26.1556	18.9469	-61.8393	1.56632	8.55584	5.94202	7.86996	6.1017	-40.353	-0.453353	-20.1827	-93.476	27.1996	-20.4874	-17.6344	31.2351	-20.4404	-99.7871	20.7382	-12.722	-30.7824	27.3434	-22.7189	-63.5779	1.04202	-18.7376	8.9236	16.6783	-30.4086	-36.3189	32.7905	-4.35726	0.141942	13.0389
-6.37232	36.1487	1.84836	11.7154	-97.5117	36.8598	5.98656	-18.9153	8.75497	16.1219	-100.07	17.8069	11.1789	-29.5739	26.1725	18.8469	-61.6624	1.88495	8.65357	6.92856	8.12976	6.2258	-39.4755	-0.195309	-20.1736	-93.5	27.3318	-20.5131	-16.8792	31.1392	-20.4386	-99.7855	20.7337	-12.7729	-30.038	27.1941	-22.6557	-63.4148	1.37081	-18.6818	9.86444	16.9653	-30.5716	-35.5666	32.3033	-4.31385	1.08236	13.2133
-6.32389	37.0191	2.17339	11.6796	-97.5552	36.9643	6.14949	-17.9452	9.02772	16.1195	-100.061	17.8054	11.2086	-28.7289	26.003	18.7616	-61.4814	2.15701	8.75776	7.91308	8.36557	6.47646	-38.5363	-0.0914591	-20.1488	-93.4783	27.3213	-20.4263	-16.0556	31.0746	-20.4317	-99.7884	20.7681	-12.7671	-29.3012	27.0269	-22.6339	-63.288	1.71022	-18.673	10.7395	17.0844	-30.5108	-34.6837	32.0562	-4.29375	2.03647	13.3444
-6.21539	37.9318	2.49469	11.6552	-97.6008	37.046	6.31593	-16.9861	9.26596	16.1232	-100.061	17.8073	11.1543	-28.0265	25.8722	18.5994	-61.3549	2.64684	8.81235	8.87597	8.55047	6.59666	-37.7108	0.172743	-20.1591	-93.46	27.3508	-20.4441	-15.3137	31.0092	-20.421	-99.7937	20.7841	-12.7786	-28.5709	26.9019	-22.6098	-63.1546	2.09168	-18.6375	11.7055	17.3757	-30.4732	-34.0181	32.0093	-4.21196	3.03564	13.5182
-6.19392	38.8832	2.76526	11.6153	-97.6739	37.183	6.46277	-16.1008	9.39553	16.1111	-100.068	17.8275	11.12	-27.3356	25.8182	18.4756	-61.2206	2.86303	8.8695	9.86846	8.70563	6.7239	-36.8861	0.448045	-20.1249	-93.4507	27.3772	-20.4457	-14.5318	31.0025	-20.4317	-99.7884	20.7681	-12.821	-27.8074	26.7958	-22.5477	-63.0109	2.50516	-18.6132	12.6045	17.5053	-30.5574	-33.2682	31.6297	-4.162	3.98292	13.6282
-6.19395	39.7344	2.99254	11.5968	-97.6529	37.2042	6.5936	-15.2356	9.56516	16.1183	-100.058	17.799	11.1262	-26.5422	25.4822	18.3123	-61.1241	3.22693	8.98766	10.7895	8.92557	6.764	-35.9239	0.936516	-20.1108	-93.4272	27.3908	-20.3856	-13.7015	30.8526	-20.4404	-99.7871	20.7382	-12.8576	-27.1073	26.6845	-22.5086	-62.8505	2.81618	-18.5386	13.5223	17.748	-30.6057	-32.4511	31.4912	-4.17995	4.8872	13.6848
-6.14697	40.5441	3.19348	11.5749	-97.6813	37.2917	6.7588	-14.4493	9.75544	16.1172	-100.08	17.8352	11.0774	-25.9204	25.4719	18.1516	-60.8929	3.70169	9.02059	11.6418	9.06774	7.16407	-34.9631	0.531059	-20.096	-93.4335	27.4093	-20.3895	-12.989	30.7997	-20.4235	-99.8058	20.7926	-12.8717	-26.3613	26.493	-22.4821	-62.7126	3.18774	-18.5283	14.3123	17.8586	-30.5459	-31.8105	31.5378	-4.16394	5.76252	13.8037
-6.13576	41.3353	3.47764	11.5377	-97.758	37.4392	6.90362	-13.5764	9.94942	16.116	-100.079	17.8332	11.0287	-25.2718	25.3874	18.0005	-60.7894	4.11635	9.10823	12.5486	9.27059	7.21788	-34.2089	1.05082	-20.0355	-93.4225	27.5497	-20.3837	-12.2574	30.8268	-20.4292	-99.7941	20.7586	-12.8779	-25.6637	26.3902	-22.4438	-62.5596	3.46255	-18.4534	15.2	18.0995	-30.4814	-31.1729	31.2856	-4.12236	6.60849	13.8933
-6.09679	42.1428	3.7405	11.515	-97.7936	37.4884	7.09433	-12.7032	10.2266	16.1171	-100.067	17.7986	11.0559	-24.4513	25.0934	17.834	-60.662	4.36705	9.18184	13.4591	9.55493	7.42385	-33.4927	1.07943	-20.0299	-93.4056	27.5843	-20.3613	-11.5258	30.8605	-20.4298	-99.7869	20.7636	-12.9405	-24.9449	26.2596	-22.3545	-62.4312	3.90977	-18.4555	16.0395	18.242	-30.6179	-30.4707	31.1602	-4.0863	7.52906	14.0908
-6.01944	42.9792	4.04301	11.482	-97.8021	37.5141	7.27355	-11.8313	10.4456	16.1207	-100.054	17.8101	10.9935	-23.8013	25.0609	17.6629	-60.5064	4.78515	9.3141	14.3945	9.72964	7.54374	-32.4588	1.69803	-20.0231	-93.3715	27.6221	-20.3349	-10.7502	30.7909	-20.416	-99.7818	20.7755	-12.9212	-24.2168	26.0442	-22.2894	-62.2622	4.29636	-18.3924	16.9262	18.5116	-30.6482	-29.7167	30.8459	-4.05864	8.46171	14.1964
-5.9681	43.7737	4.32411	11.4483	-97.8686	37.6607	7.42676	-11.0178	10.6521	16.1183	-100.068	17.8007	10.9919	-23.0276	24.7553	17.5062	-60.3625	5.18776	9.33675	15.2329	9.85165	7.85673	-31.5939	1.49367	-20.0308	-93.3609	27.7034	-20.3241	-10.0493	30.7519	-20.4176	-99.7932	20.7818	-12.9869	-23.4899	25.9095	-22.2057	-62.0816	4.67599	-18.3825	17.7077	18.6696	-30.6136	-29.0184	30.8038	-4.02637	9.34963	14.3068
-5.96921	44.5614	4.50864	11.4052	-97.8779	37.7172	7.57021	-10.2188	10.8401	16.1195	-100.059	17.8011	10.968	-22.4311	24.7118	17.3145	-60.1961	5.60532	9.43448	16.0872	10.0672	7.99177	-30.8286	1.76975	-20.0738	-93.3603	27.7607	-20.3117	-9.34805	30.7078	-20.4339	-99.798	20.7699	-12.988	-22.8648	25.8656	-22.159	-61.9	5.05417	-18.321	18.5218	18.8937	-30.6572	-28.353	30.6581	-3.97795	10.1508	14.4052
-5.93587	45.2999	4.78823	11.4038	-97.9006	37.7578	7.74354	-9.42776	11.1175	16.1195	-100.059	17.8011	10.8988	-21.7667	24.55	17.1333	-60.0242	6.0046	9.52227	16.878	10.264	8.19741	-29.969	1.77972	-20.0815	-93.348	27.7805	-20.3236	-8.70662	30.7225	-20.4301	-99.7949	20.7609	-13.0551	-22.1997	25.7096	-22.0857	-61.7295	5.33705	-18.2891	19.2653	19.0434	-30.6615	-27.6591	30.3715	-3.97617	10.9531	14.4936
-5.87958	46.0181	5.0056	11.3827	-97.9068	37.8375	7.94684	-8.6634	11.3347	16.1135	-100.078	17.829	10.8892	-21.1416	24.5694	16.9718	-59.8424	6.43799	9.59425	17.7141	10.4711	8.35628	-29.4227	2.09929	-20.0074	-93.3398	27.9882	-20.3475	-8.06103	30.5665	-20.4307	-99.7753	20.7574	-13.0346	-21.5446	25.5519	-21.9212	-61.5928	5.7962	-18.2397	20.0159	19.2456	-30.6928	-26.989	30.1915	-3.96171	11.7225	14.6412
-5.81402	46.7175	5.38285	11.3533	-97.948	37.963	8.09313	-7.94831	11.5228	16.1207	-100.054	17.8101	10.9375	-20.4429	24.4245	16.7712	-59.7242	6.91688	9.69603	18.4974	10.7612	8.51093	-28.4849	2.398	-20.0049	-93.3111	28.0422	-20.2844	-7.34623	30.5534	-20.4289	-99.7861	20.7614	-13.0938	-20.8968	25.3785	-21.8564	-61.4392	6.18805	-18.208	20.7568	19.3491	-30.6874	-26.2907	30.2119	-3.9104	12.5566	14.8643
-5.8036	47.4347	5.666	11.3307	-97.9752	38.0154	8.28793	-7.17396	11.8351	16.1112	-100.059	17.8258	10.9622	-19.7762	24.3918	16.5779	-59.5365	7.36892	9.77512	19.2699	10.9416	8.68865	-27.9163	2.75152	-19.9925	-93.2989	28.0621	-20.2774	-6.68372	30.5218	-20.4167	-99.7746	20.7805	-13.108	-20.2606	25.2993	-21.7151	-61.2715	6.70341	-18.1815	21.5207	19.6086	-30.6854	-25.6301	30.0971	-3.88363	13.4073	14.9984
-5.85895	47.8003	5.77853	11.3139	-98.0019	38.0685	8.34014	-6.78846	11.7219	16.1112	-100.059	17.8258	10.9788	-19.4827	24.3805	16.4479	-59.5202	7.82892	9.74511	19.633	11.034	8.79361	-27.4036	2.53768	-19.9961	-93.2936	28.0743	-20.2692	-6.38508	30.5326	-20.417	-99.7826	20.7778	-13.0895	-19.9841	25.2943	-21.7427	-61.1594	6.80243	-18.2122	21.8814	19.6877	-30.6125	-25.2882	29.9818	-3.88769	13.7684	15.0267
-5.90292	48.1055	5.86196	11.2892	-98.0372	38.1481	8.36034	-6.45347	11.6925	16.1112	-100.059	17.8258	11.0428	-19.1089	24.2211	16.3442	-59.4999	8.19742	9.72273	19.9563	11.0971	8.81498	-26.924	2.55369	-19.9911	-93.2817	28.0652	-20.2615	-6.10307	30.5392	-20.421	-99.7937	20.7841	-13.0462	-19.6825	25.2246	-21.7547	-61.0386	6.86567	-18.236	22.2043	19.7445	-30.5894	-25.0294	29.9649	-3.90053	14.1109	15.0714
-5.9622	48.3891	5.98293	11.2646	-98.0725	38.2278	8.37202	-6.13745	11.6813	16.1112	-100.059	17.8258	11.0501	-18.8358	24.227	16.2167	-59.5222	8.63386	9.71427	20.2969	11.1119	8.82726	-26.6323	2.55948	-19.9898	-93.2644	28.0683	-20.2542	-5.82619	30.5426	-20.4219	-99.7945	20.7864	-13.0059	-19.4078	25.1552	-21.7932	-60.9478	6.98333	-18.2446	22.5304	19.76	-30.5671	-24.7619	29.9482	-3.91404	14.4576	15.112
-6.00536	48.669	6.05926	11.2466	-98.1089	38.2808	8.42143	-5.7934	11.5536	16.117	-100.059	17.8012	11.0575	-18.535	24.2302	16.0502	-59.607	9.18452	9.69769	20.6332	11.1449	8.92479	-26.2123	2.32519	-19.9921	-93.2418	28.0834	-20.2443	-5.55218	30.5358	-20.4235	-99.788	20.7936	-12.989	-19.1482	25.1412	-21.8217	-60.8514	7.07777	-18.2592	22.8591	19.7849	-30.5263	-24.4802	29.8878	-3.9279	14.7897	15.1477
-6.066	48.9607	6.17527	11.2298	-98.1357	38.3339	8.44725	-5.45702	11.4899	16.1112	-100.059	17.8258	11.1339	-18.1917	24.0101	15.8948	-59.5583	9.7396	9.68019	20.9764	11.1739	8.9461	-25.6356	2.32029	-19.982	-93.2095	28.068	-20.19	-5.23305	30.4189	-20.4198	-99.7849	20.7846	-12.9257	-18.8402	25.0091	-21.8596	-60.7519	7.19484	-18.278	23.1913	19.8146	-30.4773	-24.2134	29.8037	-3.95115	15.1449	15.2021
