# Supplementary material for: 3D reconstruction of human movement in a single projection by dynamic marker scaling
Source: PLoS One. 2017 Oct 18;12(10):e0186443. doi: 10.1371/journal.pone.0186443 (PMC5646814; doi:10.1371/journal.pone.0186443)
Supplement: S1 Data — (ZIP) [file pone.0186443.s001.zip › Raw data DMS.xlsx]

## Sheet: Sheet1
Head			L_ankle			L_elbow			L_foot			L_hip			L_knee			L_shoulder			L_wrist			R_ankle			R_elbow			R_foot			R_hip			R_knee			R_shoulder			R_wrist			Trunk
x	y	z	x	y	z	x	y	z	x	y	z	x	y	z	x	y	z	x	y	z	x	y	z	x	y	z	x	y	z	x	y	z	x	y	z	x	y	z	x	y	z	x	y	z	x	y	z
-2.2932	57.1692	26.2904	10.1195	-92.5604	33.3683	12.7382	5.46653	26.7784	12.1318	-94.738	13.907	9.46107	-7.94554	26.2093	7.5136	-58.3474	27.2119	12.5458	27.4014	28.6332	16.9691	-16.5191	24.0938	-21.2445	-94.0747	29.0462	-20.2266	4.2893	31.5228	-20.1423	-100.03	19.0663	-13.8025	-7.94554	18.1017	-16.416	-57.6113	20.2503	-16.3375	33.6349	33.2362	-26.2819	-13.8276	16.7358	-2.42425	26.2745	26.7365
-2.17429	55.4216	19.6235	10.1186	-92.5978	33.3319	12.8419	5.3929	28.0681	11.972	-93.6644	12.8013	9.38991	-8.016	26.7592	7.44101	-57.9351	25.3774	12.5318	27.3	28.5086	16.8467	-16.3209	22.2385	-21.2652	-94.2356	29.4334	-20.2557	4.27329	31.5117	-20.0673	-99.574	18.0921	-13.8737	-8.016	18.9521	-16.3066	-57.2848	18.8758	-16.3595	33.6183	33.2277	-26.2988	-13.872	16.7626	-2.48391	26.3441	27.4452
-2.13755	55.2816	19.6119	10.1651	-92.9689	34.1494	12.8813	5.39564	28.687	12.0582	-94.3366	13.0411	9.40997	-8.00282	26.4195	7.3947	-57.6276	24.0874	12.4569	27.1931	27.5677	16.7423	-16.2043	21.2521	-21.2675	-94.3227	29.5274	-20.1947	4.22931	31.3215	-20.0727	-99.5239	18.1752	-13.8536	-8.00282	18.4015	-16.3292	-57.2888	18.892	-16.3106	33.6481	33.2754	-26.3466	-13.8994	16.7569	-2.46776	26.2366	27.0045
-2.13734	54.8442	18.5803	10.1758	-93.3441	35.0136	12.8537	5.33729	28.0403	11.9879	-93.9471	12.6445	9.3299	-8.08252	27.3903	7.52288	-58.2634	26.5548	12.4718	27.2408	28.2576	16.7434	-16.2899	22.0995	-21.3029	-94.4254	29.8234	-20.206	4.23153	31.2763	-20.0329	-99.3902	17.8445	-13.9337	-8.08252	19.9504	-16.3329	-57.4962	19.3413	-16.3636	33.6479	33.2743	-26.3162	-13.9296	16.7296	-2.44074	26.0803	27.073
-2.1511	55.3518	21.1245	10.147	-92.9798	34.1542	12.8426	5.30863	27.7204	12.0176	-94.3978	13.6247	9.42642	-8.08267	26.4637	7.42905	-57.7244	24.3576	12.4899	27.2453	28.4729	16.7369	-16.3971	23.1534	-21.1551	-94.0461	28.835	-20.1775	4.15809	31.2059	-20.1224	-99.8214	18.8234	-13.8372	-8.08267	18.4585	-16.2053	-57.1944	18.0037	-16.3086	33.5436	32.8017	-26.3595	-13.9683	16.8727	-2.45898	26.1964	27.527
-2.14541	55.8324	23.6003	10.2337	-93.6546	35.644	12.8552	5.27356	27.8465	12.0516	-94.7342	13.6688	9.49141	-8.11347	25.6279	7.55165	-58.5714	27.3894	12.4853	27.1966	28.2482	16.454	-16.1766	19.2245	-21.1347	-94.0225	28.5939	-20.2253	4.13088	31.4198	-20.1202	-99.8488	18.787	-13.7722	-8.11347	17.1134	-16.2547	-57.3721	18.613	-16.3102	33.4708	33.1648	-26.3582	-14.0338	16.8572	-2.47434	26.1366	28.5631
-2.14477	55.5864	23.5762	10.066	-92.259	32.3602	12.8373	5.2389	27.5092	11.9365	-93.6024	15.0679	9.46505	-8.14661	26.4444	7.53393	-58.2301	25.8508	12.3913	27.0727	28.114	16.6083	-16.3704	22.4363	-21.183	-94.1258	28.9544	-20.2652	4.06055	31.176	-20.3157	-100.795	20.7179	-13.7985	-8.14661	18.3996	-16.2485	-57.3465	18.414	-16.3626	33.4574	33.1792	-26.2789	-14.0426	16.8886	-2.47003	26.1472	28.8698
-2.17842	55.5505	24.2167	10.0769	-92.6265	33.2548	12.7833	5.24355	26.4827	11.8811	-92.6879	13.4343	9.50518	-8.13839	26.0785	7.54789	-58.0874	25.2706	12.3329	26.9349	26.8481	16.334	-16.1066	18.9239	-21.2589	-94.4146	29.4864	-20.2255	4.01951	31.5143	-20.1462	-100.011	19.1194	-13.7584	-8.13839	17.8163	-16.1987	-57.448	18.3969	-16.4228	33.4554	33.3311	-26.2663	-13.9993	16.9658	-2.44287	26.1741	29.3961
-2.16156	55.2599	23.4049	9.94171	-91.6681	30.8363	12.8078	5.20066	26.949	11.9487	-93.6248	12.8628	9.47261	-8.18328	26.9351	7.51339	-57.9009	24.1949	12.3502	26.9858	27.4516	16.2961	-16.1111	19.2064	-21.1194	-94.1461	28.7507	-20.199	3.99474	30.8327	-20.073	-99.5703	18.161	-13.791	-8.18328	19.153	-16.1905	-57.4618	18.2675	-16.3658	33.3954	33.1208	-26.2534	-14.023	16.9089	-2.4255	25.8463	26.9033
-2.06339	53.5167	16.5008	9.89328	-91.3117	29.9582	12.7802	5.20383	26.3	11.7815	-92.2248	13.0196	9.4612	-8.24057	26.8513	7.6189	-57.7847	23.7832	12.3436	27.025	28.4936	16.2317	-16.1675	19.8391	-21.1226	-94.0112	28.5473	-20.3094	4.00079	31.8882	-20.1217	-99.8935	18.788	-13.8024	-8.24057	18.9768	-16.1679	-57.4142	18.0408	-16.394	33.3687	33.2057	-26.1967	-13.97	16.9623	-2.45051	25.9046	28.7742
-2.1089	54.3143	20.6765	10.006	-92.0081	31.6317	12.8652	5.17966	28.1493	11.9607	-93.4594	13.9144	9.56691	-8.28274	25.8828	7.65539	-57.6107	22.9128	12.3454	27.0079	28.5312	16.1349	-16.1278	19.6727	-21.0598	-93.8585	28.2192	-20.262	3.8751	30.9601	-20.2005	-100.187	19.425	-13.6967	-8.28274	17.4057	-16.1174	-57.2706	17.2937	-16.3402	33.2798	32.8412	-26.2413	-14.0513	17.2433	-2.42034	25.6874	27.4387
-2.09034	54.2137	20.7041	10.1477	-93.1489	34.1135	12.8297	5.165	27.476	12.1467	-94.8401	12.5938	9.66159	-8.2877	25.3991	7.69548	-57.6103	22.8166	12.3209	26.878	28.0463	16.1125	-16.2847	21.2692	-21.1011	-93.9639	28.3977	-20.3033	3.83649	31.2754	-19.9935	-99.3251	17.4909	-13.602	-8.2877	16.6215	-16.1082	-57.2521	17.1554	-16.381	33.2499	33.1267	-26.3006	-14.1516	18.108	-2.49149	25.8371	29.1253
-2.00796	53.1391	16.4215	10.0048	-92.0118	31.5995	12.7822	5.08677	27.6213	12.1681	-95.1626	12.2925	9.61547	-8.3739	26.2425	7.79162	-57.7696	23.4065	12.2366	26.6193	26.5342	15.8245	-16.1791	18.5134	-21.1405	-93.9742	28.2964	-20.3009	3.8128	31.1565	-20.0323	-99.1117	17.0618	-13.6481	-8.3739	17.9832	-16.0703	-57.2656	17.1181	-16.4221	33.2234	33.3255	-26.3209	-14.236	18.2911	-2.4588	25.5684	27.9349
-1.97536	52.5979	14.6949	10.0789	-92.7075	33.2785	12.7885	5.05312	27.8687	12.0454	-94.0082	14.3035	9.58931	-8.42497	26.5648	7.79557	-57.4181	21.932	12.3046	26.7643	27.8751	15.763	-16.1884	18.4397	-21.022	-93.5787	27.3706	-20.3104	3.75798	30.8211	-20.2379	-100.355	19.7109	-13.6743	-8.42497	18.4978	-16.0005	-57.089	16.2949	-16.3614	33.1274	33.0756	-26.4778	-14.3929	19.1527	-2.47227	25.5903	28.8494
-1.98123	53.296	18.6656	10.0409	-92.3693	32.1661	12.6983	4.96865	26.4978	12.1234	-94.4891	13.7791	9.71453	-8.49829	25.8258	7.76073	-57.3411	21.2058	12.3842	26.8091	28.9128	15.7568	-16.2932	20.5386	-21.1381	-94.1122	28.5072	-20.3822	3.73962	31.6801	-20.1349	-100.057	18.9692	-13.5491	-8.49829	17.2928	-15.9684	-57.3282	16.8501	-16.3541	33.0597	33.0869	-26.4191	-14.3977	18.7407	-2.45009	25.4247	28.6287
-1.99641	53.344	19.4185	10.2101	-93.8001	35.4846	12.7586	5.01052	28.1131	12.0831	-94.2557	11.8708	9.75691	-8.56633	25.8304	7.85462	-57.464	21.7431	12.3432	26.7581	28.9082	15.5534	-16.1926	18.8218	-21.099	-94.1249	28.4114	-20.308	3.62745	31.3346	-19.9453	-99.0122	16.8626	-13.5067	-8.56633	17.3016	-15.9204	-57.2494	16.3397	-16.367	33.087	33.0616	-26.452	-14.4669	18.8477	-2.47508	25.3278	28.4181
-2.02874	53.5208	20.6766	10.1551	-93.915	35.522	12.6056	4.97115	26.8824	12.0479	-94.0218	13.1972	9.65397	-8.64062	26.8387	7.89355	-57.4215	21.2855	12.2542	26.5055	26.8982	15.4068	-16.2415	18.2758	-21.1248	-94.4268	28.911	-20.4463	3.63566	32.0865	-20.0806	-99.7687	18.4396	-13.6096	-8.64062	18.8798	-15.8112	-57.0944	15.3284	-16.3669	32.9491	33.1784	-26.3354	-14.4775	17.8354	-2.45995	25.0176	27.7324
-2.01582	52.7336	17.8693	10.1087	-93.5724	34.6973	12.5082	4.91979	25.4772	12.0449	-94.0935	10.9489	9.74734	-8.68242	26.1079	7.92139	-57.1238	20.2451	12.1358	26.3404	25.9801	15.2838	-16.3118	18.898	-21.1707	-94.5982	29.2167	-20.3203	3.53501	31.0326	-19.8295	-98.6631	15.8833	-13.5163	-8.68242	17.648	-15.855	-57.3981	16.3973	-16.3636	32.7725	32.8425	-26.5569	-14.6995	19.6699	-2.4462	24.8651	28.0624
-1.95555	51.3582	12.5752	10.1534	-93.9532	35.4659	12.4825	4.84688	25.9716	12.1303	-94.6573	11.1249	9.80403	-8.79174	25.9014	8.03875	-57.8219	22.6455	12.2292	26.4094	27.7208	15.2333	-16.424	19.9263	-21.1397	-94.6891	29.1944	-20.3821	3.42592	31.7737	-19.8749	-98.6822	15.8871	-13.4596	-8.79174	17.2325	-15.6802	-56.8515	13.9813	-16.4101	32.6506	32.7939	-26.5433	-14.7943	19.2846	-2.38987	24.577	25.7512
-1.93736	51.2093	12.6686	10.1039	-94.0917	35.6383	12.4802	4.7935	27.1108	12.0629	-94.3255	12.0786	9.82092	-8.90642	25.7466	8.09	-58.0436	23.1426	12.0827	26.1219	25.9959	14.9523	-16.4349	18.1898	-21.0683	-94.3423	28.3455	-20.441	3.37221	31.4886	-19.98	-99.2495	17.0949	-13.4427	-8.90642	16.9741	-15.7256	-57.3415	15.8253	-16.4226	32.6014	32.9982	-26.4758	-14.7714	18.4739	-2.4318	24.3701	26.1183
-2.0049	51.164	13.0046	9.98525	-92.9979	33.233	12.4927	4.65015	27.4856	11.8909	-93.5617	11.1156	9.89953	-8.98063	25.6745	8.02441	-57.2956	19.7322	12.176	26.3065	28.1254	14.9015	-16.3985	17.7567	-21.1578	-94.935	29.5219	-20.3712	3.22876	30.8371	-19.915	-98.7956	16.2326	-13.3641	-8.98063	16.7324	-15.6087	-57.1377	14.461	-16.3612	32.4831	33.1473	-26.5963	-14.912	19.0612	-2.397	24.0547	24.9581
-1.9211	50.4861	10.5862	10.0838	-94.069	35.6277	12.451	4.51964	27.8637	11.9904	-94.0281	11.2005	9.90062	-9.20365	25.9845	8.15415	-57.8705	21.5299	12.1039	26.1167	28.0348	14.6124	-16.6725	17.0938	-20.9808	-94.3736	28.2299	-20.469	3.13973	31.9131	-19.9148	-98.8987	16.1909	-13.363	-9.20365	17.2302	-15.5467	-57.1975	14.5854	-16.3758	32.3114	32.7848	-26.5258	-14.9808	18.4115	-2.42303	24.0105	25.8504
-1.9079	51.2431	15.1214	10.0181	-93.801	34.7708	12.3683	4.31561	27.6848	12.0606	-94.3288	12.8952	9.87187	-9.38198	26.2666	8.21339	-57.6899	20.7909	12.0555	25.9894	27.7407	14.5872	-16.9203	18.4164	-21.0077	-94.635	28.7608	-20.4329	2.93125	31.576	-20.1598	-99.8034	18.0353	-13.3917	-9.38198	17.6829	-15.4635	-57.1026	13.6104	-16.4046	32.1364	32.6814	-26.6686	-15.2446	19.6397	-2.43435	23.7973	26.0121
-1.9272	50.6997	14.0013	10.01	-93.5051	33.93	12.3452	4.14328	28.3187	11.9942	-94.0679	11.9539	9.90826	-9.53449	26.0465	8.25968	-57.468	19.3813	11.8876	25.5222	25.0364	14.2896	-17.0247	18.2803	-21.0089	-94.8154	29.0029	-20.4436	2.7406	31.1675	-20.0387	-99.357	17.0424	-13.3553	-9.53449	17.3362	-15.4761	-57.1553	13.461	-16.3804	31.8362	32.5573	-26.5089	-15.252	18.1128	-2.47034	23.556	26.1917
-1.91808	51.1296	16.5986	9.99241	-93.5831	33.9249	12.1372	3.97116	26.0087	11.9939	-94.036	12.5748	9.99147	-9.7011	25.3385	8.46038	-58.1081	21.0036	11.964	25.6423	27.3955	13.9509	-16.8579	14.3759	-21.0014	-94.8754	28.8902	-20.5379	2.57347	31.9318	-20.0782	-99.6464	17.7511	-13.2721	-9.7011	16.0667	-15.6171	-57.4532	14.4145	-16.3291	31.6317	32.3424	-26.6547	-15.5021	19.3064	-2.45414	23.0912	23.5041
-1.87546	49.9818	12.1359	9.89671	-92.8502	32.2179	12.1664	3.76402	26.8439	12.0154	-93.5801	12.7601	9.95293	-9.89483	25.6718	8.52292	-57.7162	19.2186	11.8629	25.3553	26.565	13.7586	-17.1554	15.2149	-20.9878	-94.7684	28.5654	-20.5768	2.37338	31.6798	-20.1181	-99.758	18.09	-13.3107	-9.89483	16.4953	-15.6193	-57.2593	12.7001	-16.3255	31.3288	31.7799	-26.579	-15.7301	19.0465	-2.50962	22.9281	24.9522
-1.92528	49.8685	12.6426	9.85105	-92.5309	31.3766	12.0189	3.54599	26.0837	12.0065	-92.8873	13.6804	9.88253	-10.2863	26.9068	8.69955	-57.4379	17.364	11.8175	24.9995	26.0563	13.4984	-17.3847	14.2951	-20.9392	-94.7011	28.1858	-20.6562	2.10718	32.4403	-20.2604	-100.381	19.3464	-13.3811	-10.2863	18.3682	-15.6351	-57.1657	11.857	-16.3427	31.2699	32.5639	-26.5746	-15.8822	18.4871	-2.51566	22.5006	24.2298
-1.85393	49.3492	11.8691	9.96613	-93.5681	33.7681	11.909	3.27661	25.8247	12.1545	-93.5704	14.137	9.91179	-10.4907	26.6537	8.70496	-57.2298	16.3825	11.8221	24.9378	27.6726	13.2693	-17.5799	13.3173	-20.8704	-94.5905	27.6667	-20.5639	1.8032	30.9978	-20.2994	-100.511	19.664	-13.3518	-10.4907	17.879	-15.7667	-57.5987	12.5181	-16.2516	30.8532	32.001	-26.5945	-16.1919	18.8422	-2.43216	21.8645	21.6624
-1.88191	49.5882	14.5019	10.3254	-96.2266	39.7263	11.922	2.89967	27.4658	12.2016	-93.9664	14.2181	9.878	-10.772	27.5658	8.9312	-57.4194	16.7628	11.8019	24.6688	27.9533	13.0435	-18.0084	14.4837	-20.8947	-94.7547	27.8111	-20.698	1.56803	32.4023	-20.2949	-100.452	19.6342	-13.3856	-10.772	19.2956	-15.7182	-57.5751	11.7561	-16.2811	30.506	31.9734	-26.6595	-16.4594	18.9741	-2.46448	21.6832	22.6341
-1.89866	49.2865	14.291	10.0409	-93.6158	33.6938	11.657	2.68856	24.2579	12.3606	-94.6338	14.9775	9.92836	-11.0507	26.6042	9.08064	-57.9004	17.8097	11.7669	24.3148	27.395	12.8895	-18.4305	15.2388	-20.9066	-94.9887	28.0714	-20.7918	1.23174	33.1489	-20.3961	-100.854	20.308	-13.3352	-11.0507	17.6317	-15.8084	-57.5792	10.8687	-16.2879	30.1851	31.5444	-26.727	-16.8379	19.6934	-2.49418	21.2084	21.7828
-1.87209	49.328	15.8824	10.0961	-94.372	35.3366	11.619	2.35913	26.1257	12.293	-93.6947	14.6862	9.87175	-11.4107	27.4004	9.22146	-58.2302	18.3533	11.6319	23.7284	20.9124	12.5505	-18.6329	13.936	-20.9667	-95.3762	28.6752	-20.7264	0.91935	32.3836	-20.3967	-100.97	20.2695	-13.3918	-11.4107	18.8537	-15.9504	-58.0517	11.8979	-16.2788	29.7364	31.3645	-26.9012	-17.1234	20.5591	-2.60196	21.1017	24.3163
-1.92929	48.7878	14.7664	10.4045	-97.1933	41.3521	11.5885	2.03047	26.6202	12.2856	-93.4977	14.365	9.94569	-11.6559	26.7942	9.28328	-58.0098	16.9675	11.643	23.6108	22.6721	12.2009	-18.7357	10.8468	-20.8043	-95.2095	28.0947	-20.7054	0.642087	32.3158	-20.3562	-100.804	19.9498	-13.3179	-11.6559	17.8312	-15.9496	-58.0707	11.2267	-16.2851	29.4501	31.5124	-26.9378	-17.4785	19.917	-2.61491	20.7652	25.0891
-1.8839	47.7198	11.2237	10.0197	-93.4512	32.9498	11.415	1.68395	25.7939	12.4765	-94.2552	14.0098	9.9173	-12.0705	26.871	9.50332	-58.7652	19.4419	11.7403	23.4552	24.4381	12.161	-19.4615	14.9218	-20.7338	-95.0569	27.5659	-20.8032	0.220825	32.8417	-20.3065	-100.551	19.291	-13.3463	-12.0705	17.8668	-16.0136	-58.0503	10.2782	-16.2518	29.0916	31.2519	-26.9973	-17.884	19.9847	-2.60963	19.9576	21.1103
-1.86389	46.3543	6.00709	10.0114	-92.8803	31.7168	11.387	1.22667	26.2391	12.5053	-93.9475	12.5063	9.99558	-12.3319	26.4918	9.62849	-58.9395	19.0438	11.6557	22.9356	23.9774	11.9757	-19.9011	15.3898	-20.7373	-95.1985	27.6585	-20.8579	-0.138574	32.5095	-20.1535	-99.8432	17.6811	-13.268	-12.3319	17.2107	-16.1102	-58.4839	10.8156	-16.2929	28.6927	31.1555	-26.9307	-18.1838	19.11	-2.63454	19.4364	20.5516
-1.90743	46.5239	8.30388	10.1395	-94.0688	34.3415	11.3253	0.846747	26.7339	12.5182	-93.4822	14.0607	9.94752	-12.8635	27.2119	9.69528	-58.5353	16.8118	11.4138	22.2164	20.4537	11.6955	-20.3336	14.6609	-20.7578	-95.5127	28.0967	-20.8674	-0.578837	32.179	-20.3456	-100.704	19.6014	-13.3161	-12.8635	18.3245	-16.0991	-58.3868	9.2694	-16.2655	28.2197	31.0054	-26.8957	-18.4803	18.7723	-2.66932	19.2345	23.7441
-1.89969	46.053	8.63989	10.2666	-95.0612	36.223	11.2186	0.336178	28.2654	12.6422	-93.4646	12.6701	9.82613	-13.2889	27.8508	9.77801	-58.6823	16.7073	11.3753	21.7839	20.7723	11.5325	-20.8161	16.1038	-20.7759	-95.696	28.1581	-20.9142	-0.889726	32.8998	-20.1617	-99.9768	17.9905	-13.4375	-13.2889	19.2602	-16.1798	-58.5084	8.99398	-16.3051	27.786	30.991	-27.0969	-18.9804	19.7978	-2.74382	18.7184	23.1051
-1.88041	46.038	9.78797	10.2775	-95.5314	37.0551	11.0744	-0.139332	27.1189	12.5881	-93.0802	12.5564	9.75842	-13.6861	28.1722	9.85135	-57.8856	12.755	11.3156	21.4991	22.48	11.3135	-21.3109	16.2547	-20.7505	-95.9048	28.3578	-20.9057	-1.252	32.1834	-20.2075	-99.9807	17.999	-13.5052	-13.6861	19.6794	-16.2529	-58.5904	8.29611	-16.2859	27.1618	30.4259	-27.1328	-19.3886	20.1537	-2.76909	18.1917	22.5774
-1.94567	45.9041	11.2238	10.2811	-94.885	35.4191	11.0712	-0.669494	28.1108	12.6813	-92.4647	12.0797	9.77419	-14.1035	28.4112	10.0923	-58.4163	13.9161	11.3547	21.1284	23.6414	10.8985	-21.4838	12.48	-20.6497	-95.6726	27.6752	-20.9875	-1.70353	32.8676	-20.1505	-99.8147	17.6574	-13.4894	-14.1035	19.9906	-16.3165	-58.8081	8.05897	-16.3259	26.6743	30.3892	-27.1983	-19.8277	20.2693	-2.81887	17.6431	22.0142
-1.94677	45.3042	10.2318	10.214	-93.8203	32.9005	10.9117	-1.22603	27.9796	13.0127	-94.1118	11.7233	9.76826	-14.5561	28.0297	10.253	-58.8316	14.3889	11.0613	20.2363	19.4614	10.7335	-22.2255	13.8702	-20.6095	-95.6165	27.4881	-20.975	-2.18962	32.1934	-20.0793	-99.392	16.7165	-13.4953	-14.5561	19.3408	-16.4505	-59.226	8.53417	-16.368	26.3189	30.383	-27.1185	-20.196	19.0236	-2.85079	17.1611	22.8671
-1.98971	45.2146	12.3474	10.2631	-92.8032	30.3806	10.7921	-1.81982	27.9134	12.9674	-92.6456	12.3905	9.74164	-15.0023	28.0858	10.5267	-59.1506	14.8285	11.1763	20.042	22.8746	10.3921	-22.5762	11.2397	-20.6039	-95.8053	27.7463	-21.122	-2.70964	32.5776	-20.2024	-100.003	17.9315	-13.522	-15.0023	19.3986	-16.4546	-59.3122	7.94852	-16.3704	25.6993	29.8068	-27.4867	-20.8899	21.632	-2.87829	16.4566	21.9994
-2.0243	44.702	12.122	10.4016	-93.8112	32.7784	10.6521	-2.30851	27.0811	13.1626	-92.8426	12.476	9.70419	-15.6067	28.7081	10.5585	-58.0884	9.59995	10.9718	19.362	21.5895	10.2963	-23.3643	13.1426	-20.6022	-95.813	27.7226	-21.0159	-3.25201	31.1723	-20.1481	-100.051	17.9784	-13.5594	-15.6067	20.3585	-16.5749	-59.6764	8.63941	-16.4021	25.0987	29.8902	-27.4657	-21.267	20.9161	-2.8969	15.8623	22.633
-2.07498	44.0426	11.6399	10.3807	-93.8256	32.7503	10.5105	-2.83152	26.341	13.3013	-93.2877	12.3012	9.78348	-16.0376	27.6784	10.898	-58.8856	12.1642	10.7873	18.5742	19.1226	9.97333	-24.0467	13.0903	-20.6108	-95.6742	27.1875	-21.0451	-3.62781	31.1571	-20.1185	-99.8722	17.6102	-13.4801	-16.0376	18.6354	-16.6628	-59.9447	8.34226	-16.3842	24.5353	29.6733	-27.4864	-21.7788	20.3106	-2.9762	15.3267	23.7839
-2.06151	43.2838	10.0384	10.5913	-95.0232	35.3653	10.3481	-3.46588	26.0888	13.6556	-94.7726	14.4257	9.71792	-16.6277	28.2006	11.265	-59.797	14.515	10.9029	18.2442	23.2057	9.75118	-24.6146	11.5023	-20.6167	-95.7407	27.3361	-21.3239	-4.29892	33.3103	-20.3479	-100.79	19.5943	-13.5457	-16.6277	19.4483	-16.6606	-59.8492	6.99133	-16.4504	23.936	29.3831	-27.5721	-22.2087	19.607	-3.01343	14.7082	21.5076
-2.02677	42.5949	9.21903	10.3436	-92.5441	29.4362	10.1831	-4.16229	27.3873	13.7369	-94.893	13.9149	9.62259	-17.2119	28.5833	11.5232	-59.9666	14.3874	10.8523	17.8494	23.7427	9.46577	-25.1621	10.8623	-20.5679	-95.8189	27.3882	-21.4396	-4.88905	34.3581	-20.283	-100.454	18.9656	-13.641	-17.2119	20.0211	-16.6995	-60.1717	7.08615	-16.4801	23.3382	29.3227	-27.8132	-22.8632	21.243	-3.1556	14.1098	23.3221
-2.05302	41.3383	4.54	10.4431	-94.0862	32.7772	9.94447	-4.77533	24.9783	13.6621	-94.2462	14.0017	9.56243	-17.8857	29.0698	11.6027	-59.3929	10.9185	10.5773	16.7853	18.7554	9.35123	-26.2486	14.0889	-20.5669	-95.6706	26.934	-21.3278	-5.412	32.2121	-20.306	-100.609	19.2629	-13.7012	-17.8857	20.7948	-16.7095	-60.1897	6.10432	-16.4923	22.6352	29.0118	-28.0459	-23.4977	22.2956	-3.21127	13.3142	21.776
-2.07562	41.4022	8.60923	10.793	-97.073	39.259	9.77812	-5.56489	24.438	13.5718	-93.4476	12.3744	9.46343	-18.5574	29.5915	12.0398	-60.2975	13.2836	10.6929	16.4508	22.3203	9.00414	-26.8086	12.0747	-20.724	-96.2556	28.1971	-21.3776	-5.98873	31.8219	-20.198	-99.9017	17.6551	-13.8002	-18.5574	21.576	-16.8619	-60.5224	6.15573	-16.5501	22.0322	29.0368	-27.8905	-23.8931	20.5973	-3.29319	12.5782	22.5574
-2.03937	40.569	6.45657	10.5868	-94.8887	34.1306	9.67711	-6.21141	24.7628	13.6123	-93.9126	11.132	9.5523	-19.1505	29.0687	12.256	-60.8107	13.9139	10.6245	15.8107	23.4799	8.89031	-27.7989	15.1524	-20.6876	-96.1352	27.7863	-21.4578	-6.64502	33.0629	-20.0331	-99.1489	16.0886	-13.7113	-19.1505	20.7611	-16.8907	-60.6347	5.23961	-16.5699	21.2904	28.8396	-27.847	-24.4362	19.7982	-3.29375	11.8906	22.0978
-2.03782	40.4189	8.69201	10.7115	-95.7053	35.9234	9.59902	-6.95446	25.8389	13.4979	-93.347	12.3784	9.45227	-19.7923	30.1087	12.4722	-60.8332	13.2196	10.5434	14.9047	21.5438	8.65542	-28.2334	12.3166	-20.7735	-96.3986	28.2693	-21.4442	-7.30625	31.5209	-20.1548	-99.8868	17.68	-13.8113	-19.7923	22.2709	-16.9767	-60.7138	4.48039	-16.6305	20.4347	28.5974	-28.0739	-25.2277	21.7667	-3.30515	11.0576	20.489
-2.0979	38.9962	3.85827	10.47	-93.2341	30.2003	9.42143	-7.74965	25.618	13.5911	-93.9728	13.9057	9.52646	-20.3024	29.4356	12.4481	-60.0611	9.00047	10.2567	13.8205	15.9483	8.25629	-28.6378	8.52187	-20.7633	-96.3812	28.149	-21.5025	-7.9464	32.0783	-20.3678	-100.647	19.2671	-13.7371	-20.3024	21.1745	-17.1856	-61.2933	5.40294	-16.6687	19.7216	28.3416	-28.0091	-25.7377	20.6623	-3.2927	10.3578	18.9157
-2.14382	38.7528	5.17946	10.8313	-95.7263	35.9702	9.20758	-8.69792	24.9051	13.7866	-95.2218	14.2628	9.60852	-20.9995	29.0076	12.5827	-60.2533	8.60512	10.3585	13.444	20.5052	8.21995	-29.8692	12.7947	-20.7916	-96.5572	28.437	-21.3227	-8.55006	30.2734	-20.3534	-100.635	19.2794	-13.6551	-20.9995	20.4644	-17.1066	-61.2376	3.96604	-16.6227	19.1036	27.3867	-28.1615	-26.4695	22.2233	-3.41833	9.39373	16.4905
-2.14414	38.0002	4.24368	11.0293	-97.6998	40.1875	9.08829	-9.37606	25.7563	13.8267	-95.4098	14.3257	9.50774	-21.8727	30.3702	12.8315	-60.5376	8.28586	10.0806	12.2442	15.7882	7.81881	-30.3166	9.02105	-20.7755	-96.4044	27.9964	-21.5523	-9.36706	32.3425	-20.3535	-100.62	19.286	-13.7559	-21.8727	22.6373	-17.1514	-61.1259	2.3749	-16.748	18.2251	27.0197	-28.2694	-27.1625	22.72	-3.44637	8.7324	18.4501
-2.20183	38.1412	9.04975	10.9966	-97.3503	39.3216	8.91696	-10.3204	26.3602	13.6585	-93.7997	14.9922	9.53402	-22.5024	30.2003	13.2226	-61.36	10.3247	10.3122	11.9391	23.3331	7.59587	-31.3186	8.85525	-20.7433	-96.12	27.3037	-21.4472	-10.0805	30.5306	-20.4826	-101.197	20.565	-13.7296	-22.5024	22.3631	-17.3582	-61.9189	4.00106	-16.7675	17.3996	27.1416	-28.1537	-27.7654	21.472	-3.55631	7.92508	18.3425
-2.17009	37.1354	6.47661	10.863	-96.2292	36.7872	8.81655	-11.2406	27.4282	13.6291	-92.789	15.237	9.50388	-23.2838	30.5	13.3206	-60.8855	7.5639	9.97347	10.8251	18.3805	7.5083	-32.6602	12.1421	-20.7975	-96.4226	27.7717	-21.4569	-10.7862	30.1894	-20.5134	-101.501	21.1561	-13.7597	-23.2838	22.8456	-17.5134	-62.2486	4.09805	-16.8416	16.6208	27.5182	-28.4668	-28.6376	23.3486	-3.55725	6.83712	17.7122
-2.24981	36.8457	8.49896	10.9489	-96.6119	37.5342	8.60631	-11.9382	25.7777	13.8296	-94.0861	13.9043	9.43382	-24.083	30.9971	13.5528	-60.7971	6.34732	9.95794	9.922	18.38	7.24168	-33.5588	11.7361	-20.7638	-96.4202	27.746	-21.7461	-11.5529	32.9088	-20.3047	-100.611	19.2469	-13.8298	-24.083	23.6184	-17.5754	-62.2753	2.94373	-16.8471	15.8042	27.0066	-28.3707	-29.2788	22.4523	-3.5772	6.12167	17.5984
-2.31763	36.2667	8.05527	10.8858	-96.3067	36.8177	8.38022	-12.8624	23.92	13.9337	-94.3181	13.3701	9.42942	-24.846	31.0057	13.8481	-61.0811	6.29209	9.95569	9.18758	18.8289	7.07893	-34.3679	11.3586	-20.7389	-96.384	27.6454	-21.6358	-12.2965	31.4698	-20.266	-100.265	18.5759	-13.8342	-24.846	23.6279	-17.7426	-62.5328	3.23339	-16.8632	14.925	26.9696	-28.3975	-29.9932	22.2983	-3.70769	5.28352	17.3842
-2.31994	35.0774	4.43656	10.7837	-94.428	32.5231	8.25428	-13.7777	25.3562	14.1291	-95.5958	16.2839	9.53282	-25.3315	29.865	14.2405	-61.8553	8.10678	9.84635	8.33616	18.7002	6.81728	-34.8891	8.58034	-20.8273	-96.6997	28.1404	-21.4449	-12.9436	28.5196	-20.6062	-101.683	21.5435	-13.7308	-25.3315	21.8278	-17.7492	-62.3574	1.0852	-16.9535	14.0875	26.9396	-28.6619	-30.7229	23.5687	-3.74074	4.37922	15.2523
-2.36995	34.2342	3.20332	11.0401	-97.1515	38.3196	8.03279	-14.7667	24.0916	13.86	-93.9627	14.6991	9.4894	-26.1741	30.5881	14.4833	-62.0249	7.85864	9.59109	7.22361	14.4219	6.68334	-36.2857	10.8387	-20.7166	-96.3195	27.0949	-21.6752	-13.7362	30.6621	-20.491	-101.1	20.261	-13.7742	-26.1741	23.0203	-18.0457	-62.944	2.07164	-16.992	13.222	27.1139	-28.5575	-31.3813	22.8432	-3.75943	3.46278	15.0736
-2.36573	33.5829	3.82685	10.9302	-94.8954	33.3379	7.73875	-15.3964	21.0966	13.8768	-93.7033	13.7873	9.45076	-26.9778	31.2085	14.7577	-62.1821	7.09331	9.76117	6.49647	20.3392	6.52605	-37.4018	11.2301	-20.7693	-96.4388	27.2171	-21.7992	-14.5865	31.3342	-20.354	-100.622	19.2909	-13.8128	-26.9778	23.9872	-18.0597	-62.6769	0.00086063	-16.9289	12.1429	25.6273	-28.794	-32.2395	23.9692	-3.88013	2.58722	16.4401
-2.3509	32.4875	1.35246	11.153	-96.3724	36.6808	7.60477	-16.4814	20.9592	13.807	-93.4578	14.8412	9.51142	-27.7731	30.8027	14.9167	-61.9464	5.28883	9.67323	5.6078	21.4175	6.26412	-38.1753	9.48598	-20.9134	-96.807	27.9907	-21.9863	-15.5796	33.3642	-20.5293	-101.234	20.566	-13.7522	-27.7731	23.3476	-18.4068	-63.2579	0.938049	-17.0222	11.3932	26.2633	-28.7628	-33.0144	23.3662	-3.88387	1.54028	15.2792
-2.42832	32.5183	6.90518	11.1223	-96.0672	35.8417	7.4787	-17.3932	21.2734	14.1214	-95.209	12.7804	9.57011	-28.5357	30.2907	15.1817	-62.4022	5.52583	9.55216	4.69502	21.8527	6.03267	-38.8631	7.32783	-20.8918	-96.4591	27.2621	-21.6591	-16.0745	29.0093	-20.2312	-99.9692	17.6677	-13.6935	-28.5357	22.5851	-18.4782	-63.3109	0.0712347	-17.0082	10.4245	25.5794	-28.871	-33.8414	23.8803	-3.99093	0.650364	15.7627
-2.52771	32.1434	8.87435	11.2533	-96.4825	36.6827	7.3371	-18.3697	21.4593	14.0815	-94.9359	11.8741	9.60019	-29.3745	30.2963	15.3672	-62.4374	4.86416	9.51514	3.67154	21.0924	5.94354	-40.2547	9.52501	-20.9891	-96.6609	27.7086	-21.8114	-17.0404	30.4926	-20.1573	-99.5128	16.7124	-13.6634	-29.3745	22.6057	-18.6803	-63.3048	-0.719862	-17.039	9.42528	25.0137	-29.024	-34.6422	24.5885	-3.99191	-0.301914	19.258
-2.56113	30.6572	3.33574	11.2378	-95.36	34.2822	7.10108	-19.1644	19.0552	14.0595	-94.4331	12.2445	9.62913	-30.1218	30.0333	15.5934	-62.3737	3.9143	9.32261	2.7061	18.9828	5.85529	-41.5393	11.8706	-21.0554	-96.8742	28.0576	-21.9701	-17.9268	31.8703	-20.2306	-99.7801	17.2949	-13.6345	-30.1218	22.356	-18.7815	-63.3633	-1.61198	-17.0456	8.45149	25.0355	-28.9575	-35.2433	23.403	-3.9735	-1.12088	17.3977
-2.55697	30.7262	9.28621	11.3427	-95.707	34.9984	6.93018	-20.4452	20.8872	13.981	-93.8161	14.3706	9.53982	-30.9702	30.1151	15.9762	-62.828	4.58403	9.191	1.67543	19.4383	5.59851	-42.2268	8.74518	-21.0342	-96.6971	27.6667	-21.979	-18.7712	31.4944	-20.4809	-101.025	19.9091	-13.7238	-30.9702	22.6142	-18.9883	-63.772	-1.18206	-17.1385	7.44964	24.1138	-29.0422	-36.0341	24.0147	-4.01382	-2.13468	17.8285
-2.57378	29.1904	4.81003	11.4354	-96.0974	35.8686	6.62583	-20.7649	14.75	14.0734	-94.6743	13.7271	9.48626	-31.954	31.1325	16.082	-62.5172	2.49733	8.90278	0.714911	13.9442	5.29128	-42.6567	5.24689	-20.9794	-96.104	26.3315	-22.0695	-19.8876	32.3376	-20.4049	-100.604	18.9262	-13.7773	-31.954	24.323	-19.1003	-63.8117	-2.08397	-17.1277	6.33936	24.1944	-28.9722	-36.9714	24.0224	-4.07513	-3.29602	18.1896
-2.58728	28.0144	1.81336	11.4447	-95.3261	34.1658	6.5652	-22.3733	21.1307	13.9643	-93.9486	14.3607	9.40605	-32.8494	31.5194	16.6476	-63.6696	5.86531	8.97129	-0.204366	18.5764	5.25767	-44.3756	8.2162	-21.0282	-95.9545	26.019	-21.8898	-20.4285	29.6358	-20.5258	-101.091	19.8786	-13.8575	-32.8494	24.8481	-19.2277	-63.8561	-2.86022	-17.1221	5.43818	24.2364	-29.0856	-37.9055	24.791	-4.07463	-4.21914	17.4727
-2.70761	28.2569	10.9593	11.4541	-94.5602	32.4798	6.17114	-22.5887	12.6913	14.1766	-95.1087	13.8149	9.40948	-33.6476	31.26	16.6095	-62.9054	2.30426	8.84761	-1.45463	17.8503	5.04224	-44.7306	5.15224	-21.1431	-96.1093	26.5059	-21.7588	-21.1097	28.5389	-20.451	-100.669	18.913	-13.8541	-33.6476	24.4837	-19.3018	-63.7673	-3.68057	-17.233	4.53083	24.6934	-29.1967	-38.7197	25.3693	-4.1687	-5.19529	15.8343
-2.77502	27.4333	10.4773	11.7079	-95.6642	34.943	6.17183	-24.3911	20.9908	13.8156	-93.0623	13.2667	9.4228	-34.5435	31.2161	16.8704	-63.1341	2.10833	8.73566	-2.20892	14.5868	4.92909	-45.8066	5.32998	-21.2212	-96.4222	27.0583	-21.8055	-22.0447	28.9056	-20.451	-100.639	18.9247	-13.8408	-34.5435	24.3439	-19.5464	-64.0084	-3.31546	-17.2477	3.60911	24.4025	-29.121	-39.3708	23.8493	-4.19875	-6.14343	16.2571
-2.84315	26.7904	11.784	11.781	-95.5879	34.8732	5.89043	-25.0679	17.0054	13.939	-93.3959	12.5011	9.50037	-35.1687	30.2967	17.3088	-63.8197	4.18691	8.76011	-3.28082	18.6184	4.83057	-46.9271	5.35363	-21.3635	-96.6977	27.729	-21.7723	-22.8456	28.1356	-20.3612	-100.254	17.9406	-13.7632	-35.1687	23.0158	-19.8399	-64.4563	-2.22612	-17.1643	2.52357	22.4187	-29.4731	-40.4099	25.4415	-4.20669	-7.10251	15.3963
-2.81193	24.8787	4.27507	11.8028	-95.1981	33.9992	5.61519	-25.5539	12.9531	14.0399	-94.1088	14.0402	9.57074	-36.0346	30.2287	17.5825	-64.0061	3.96261	8.69871	-4.30292	17.8009	4.71017	-48.5263	7.12723	-21.3856	-96.3406	26.9792	-22.1703	-24.0916	31.6207	-20.5599	-101.027	19.5117	-13.6929	-36.0346	23.0505	-19.851	-64.049	-4.82226	-17.1657	1.60415	22.8544	-29.3171	-40.9849	24.4722	-4.27563	-8.28333	18.7101
-2.81327	23.9518	2.85504	11.959	-96.0109	35.8577	5.50671	-27.1265	16.9654	14.2589	-95.2531	14.6208	9.68174	-36.7187	29.455	17.761	-63.9233	3.04625	8.44855	-5.2547	12.3143	4.47456	-48.9503	3.40696	-21.4956	-96.4866	27.3028	-22.1968	-24.9695	31.9198	-20.6146	-101.197	19.8172	-13.5819	-36.7187	21.6938	-20.1041	-64.2898	-4.43279	-17.2736	0.593226	22.8551	-29.3076	-41.6676	24.1061	-4.21309	-9.30258	16.9948
-2.97124	23.6482	8.97756	11.9247	-95.2092	34.1451	5.31494	-28.0706	15.2731	14.2085	-94.9883	13.6503	9.61574	-37.7271	30.0178	18.0674	-64.5857	4.2147	8.47486	-6.37069	15.0479	4.3599	-50.1497	4.44376	-21.4214	-96.171	26.5212	-22.075	-25.8582	30.079	-20.4876	-100.72	18.794	-13.6479	-37.7271	22.7459	-20.2221	-64.1175	-5.78125	-17.2954	-0.437602	22.5534	-29.5195	-42.7501	25.2878	-4.27072	-10.338	17.0719
-2.96229	22.3782	4.45757	11.9102	-94.4123	32.447	5.03469	-28.2714	9.82682	14.1684	-94.5108	14.987	9.67771	-38.4236	29.5967	18.0575	-64.0087	1.02809	8.46885	-7.42535	15.9472	4.22972	-51.032	2.99442	-21.4982	-96.3407	26.8167	-21.9883	-26.5415	28.5549	-20.6808	-101.506	20.4595	-13.5859	-38.4236	22.0292	-20.4682	-64.4289	-5.41517	-17.316	-1.41524	22.7385	-29.3675	-43.3326	23.7431	-4.2537	-11.2691	16.0624
-3.14784	22.3276	13.2259	12.3911	-97.4556	39.0876	5.07191	-30.2116	16.0597	14.1954	-94.256	14.3475	9.62405	-39.446	30.42	18.4823	-64.7119	2.87719	8.33065	-8.09378	10.6669	4.02157	-51.3875	-0.315231	-21.6371	-96.5289	27.0915	-22.08	-27.3693	29.3265	-20.6145	-101.226	19.8041	-13.6395	-39.446	23.3249	-20.4716	-64.1366	-7.22147	-17.2991	-2.49828	21.9883	-29.6141	-44.4755	25.9186	-4.34116	-12.2275	15.9683
-3.03101	20.8153	7.43634	12.2607	-95.4958	34.8083	4.78517	-30.6287	12.0662	14.1588	-94.4469	14.0993	9.61991	-40.283	30.5135	18.3922	-63.8946	-0.521884	8.2634	-9.21581	12.1318	3.91863	-52.7379	0.943745	-21.6835	-96.4854	27.0967	-22.4149	-28.6041	32.4702	-20.6058	-101.113	19.4861	-13.6437	-40.283	23.541	-20.6854	-64.5717	-6.4791	-17.3484	-3.54167	22.5686	-29.4906	-45.0078	24.3782	-4.2343	-13.1431	14.2628
-3.00179	19.2996	2.10344	12.5366	-97.3309	38.8749	4.76296	-32.2238	15.6497	14.3353	-95.4831	14.884	9.73668	-40.9437	29.669	18.674	-64.3036	-0.0751079	8.19619	-10.1648	11.4228	3.8153	-54.1255	1.64077	-21.7689	-96.2973	26.6798	-22.1827	-29.326	29.9319	-20.6538	-101.401	20.1022	-13.5269	-40.9437	22.0552	-20.7553	-64.3843	-7.79496	-17.2943	-4.56318	20.9875	-29.8208	-46.1925	26.0813	-4.38024	-14.2942	14.3395
-3.09368	18.7772	6.86338	12.2466	-94.2917	32.2945	4.47982	-32.4586	9.77564	14.4823	-96.3918	14.2647	9.73794	-41.8336	29.6264	19.0245	-64.768	0.983488	8.11225	-11.3113	11.1116	3.60408	-54.3605	-2.49787	-21.8172	-96.2554	26.7086	-22.0725	-29.8896	27.4124	-20.5942	-100.995	19.1367	-13.5257	-41.8336	22.1483	-20.9291	-64.5894	-7.55731	-17.3566	-5.65252	20.938	-29.9057	-46.9458	26.4734	-4.40275	-15.3539	12.5249
-3.09618	17.3457	1.37121	12.3685	-94.1877	32.0783	4.49036	-34.1283	14.6213	14.5246	-96.5874	14.298	9.74941	-42.7751	29.8548	19.1228	-64.5052	-0.568459	8.15272	-12.3982	12.8405	3.47651	-55.3594	-2.80418	-21.9856	-96.7665	27.8607	-22.0355	-30.8483	28.0573	-20.5924	-101.017	19.1081	-13.5142	-42.7751	22.6027	-21.0221	-64.4131	-8.72905	-17.3146	-6.68065	20.8273	-29.7933	-47.4159	24.8607	-4.34417	-16.301	11.6286
-3.07758	16.4951	0.586952	12.6369	-95.7462	35.4894	4.26439	-34.5678	10.4599	14.461	-95.5893	13.7412	9.81735	-43.3645	28.8597	19.4994	-65.0069	0.621903	8.24287	-13.5994	16.7713	3.41978	-56.5694	-2.31682	-21.8892	-95.9887	26.0748	-22.3474	-31.9852	30.2933	-20.5954	-100.867	18.7667	-13.4462	-43.3645	21.1353	-21.2507	-64.7403	-7.79555	-17.3467	-7.67355	19.8484	-30.0229	-48.4834	25.9082	-4.38234	-17.2863	11.8473
-3.08853	15.5115	-0.613437	12.7481	-95.2997	34.5503	4.21025	-36.6276	16.1623	14.4326	-95.5573	15.7471	9.74711	-44.3959	29.5394	19.5504	-64.6658	-1.38836	8.14699	-14.5791	15.3971	3.31441	-57.4148	-3.01094	-21.8739	-95.6095	25.2892	-22.2866	-32.7758	29.2877	-20.777	-101.905	21.0607	-13.5165	-44.3959	22.2658	-21.337	-64.5992	-9.11327	-17.4556	-8.60192	20.8439	-30.0643	-49.4096	26.2617	-4.45428	-18.5531	14.5415
-3.16953	14.7124	-0.335837	12.6997	-94.2794	32.1656	4.049	-36.8215	11.2602	14.5035	-95.786	14.0729	9.74337	-45.2818	29.6792	19.7976	-65.0292	-0.800644	7.98601	-15.4548	11.0868	3.24606	-59.1299	-0.825453	-22.0623	-96.0306	26.2494	-22.3067	-33.9113	29.2085	-20.5626	-101.101	19.0782	-13.5202	-45.2818	22.4944	-21.6168	-64.8569	-8.63454	-17.4266	-9.63069	20.6041	-30.1037	-50.2631	26.7892	-4.45905	-19.5724	14.1181
-3.2012	13.5836	-0.507726	13.0428	-96.0862	36.2673	3.88995	-37.9221	11.2359	14.3808	-95.0142	14.1182	9.83857	-46.0131	28.8349	20.1472	-65.4431	0.116502	7.91885	-16.3175	9.92271	3.0603	-59.7002	-3.32137	-22.2128	-96.4268	27.1296	-22.4885	-34.898	30.5822	-20.6898	-101.242	19.3613	-13.425	-46.0131	21.2026	-21.6958	-64.7063	-9.40481	-17.4522	-10.6117	19.9291	-29.9099	-50.6597	24.6966	-4.47876	-20.6235	13.9346
-3.32094	12.8286	3.4839	12.9588	-94.9564	33.6772	3.75723	-39.2388	11.9998	14.3548	-94.7258	14.252	9.87444	-46.7381	28.7224	20.3392	-65.4454	-0.827663	7.99969	-17.6371	12.9105	2.98484	-60.507	-4.36828	-22.1922	-96.0376	26.2041	-22.5619	-35.8701	30.8475	-20.769	-101.347	19.6239	-13.3892	-46.7381	20.9134	-21.8905	-64.8451	-9.58089	-17.5576	-11.7523	20.8516	-30.1486	-51.7865	25.8515	-4.47725	-21.6338	13.7712
-3.36877	12.0338	7.14752	12.9967	-94.581	32.8494	3.63078	-40.0395	11.4904	14.3312	-94.4716	14.4822	9.89274	-47.6512	28.8271	20.299	-64.8881	-3.31685	7.84106	-18.4452	9.69063	2.8208	-61.1933	-6.1268	-22.2895	-96.3343	26.8635	-22.4142	-36.548	28.6551	-20.7666	-101.493	19.9729	-13.3709	-47.6512	21.1549	-22.0583	-64.8722	-9.8087	-17.5234	-12.7581	19.8352	-30.2318	-52.7776	26.5829	-4.39724	-22.3988	10.5267
-3.35901	11.0079	4.44626	13.1346	-94.9199	33.7362	3.46712	-40.2138	5.99144	14.4339	-94.8649	13.7045	9.76041	-49.0255	30.4687	20.6219	-65.3903	-2.25498	7.85502	-19.5633	12.6014	2.68719	-62.1079	-6.63453	-22.4099	-96.2934	26.8134	-22.3175	-37.1585	27.5966	-20.6884	-101.095	18.9692	-13.5032	-49.0255	23.8557	-22.2885	-65.0497	-9.36958	-17.486	-13.7213	19.3672	-30.1903	-53.3383	25.7125	-4.52169	-23.6047	11.8705
-3.41432	10.193	6.61903	13.1516	-94.9127	33.6796	3.36178	-41.024	4.83511	14.294	-93.8386	14.8498	9.81564	-49.786	29.9927	21.0889	-66.2008	-0.0634479	7.67881	-20.2643	8.38606	2.53784	-63.0179	-7.05054	-22.3858	-96.0993	26.4225	-22.3952	-38.2075	27.8966	-20.8462	-101.824	20.5823	-13.448	-49.786	23.0695	-22.4157	-64.9721	-10.0235	-17.6567	-14.88	19.5017	-30.2127	-54.336	26.2384	-4.62513	-24.6563	12.5976
-3.29327	8.95962	0.158042	13.2998	-95.5582	35.2105	3.35767	-42.6176	7.72206	14.3042	-93.9635	14.2465	9.84632	-50.6841	29.9908	21.2819	-66.1137	-0.931894	7.69638	-21.5921	10.9935	2.48043	-65.0196	-3.78344	-22.4515	-96.2953	26.8378	-22.7339	-39.3766	30.6019	-20.7887	-101.509	19.8731	-13.4173	-50.6841	22.9482	-22.5424	-65.0754	-10.0763	-17.5949	-15.9057	18.6873	-30.3084	-55.0982	26.7498	-4.5867	-25.5153	10.5142
-3.30077	8.01485	-1.86055	13.3589	-95.6269	35.2025	3.21978	-44.1555	9.65251	14.3812	-94.275	13.4323	9.89788	-51.3542	29.4637	21.5889	-66.4341	-0.792769	7.48573	-22.3542	6.16937	2.30787	-67.0583	-0.921622	-22.4074	-95.9348	26.097	-22.6995	-40.2469	30.1888	-20.7057	-101.052	18.8387	-13.3657	-51.3542	22.087	-22.6361	-65.1278	-10.4113	-17.684	-16.8792	19.4653	-30.499	-56.1075	27.4392	-4.66268	-26.3429	10.4448
-3.35237	7.15522	-0.545213	13.4761	-95.6311	35.2321	3.08808	-45.4826	10.6519	14.3951	-94.2721	14.3588	9.87309	-52.1679	29.4558	21.8099	-66.439	-1.25712	7.52141	-23.4784	8.64814	2.16503	-67.2151	-4.36508	-22.5208	-96.2964	26.82	-22.8703	-41.3381	30.4833	-20.7925	-101.473	19.9308	-13.3905	-52.1679	22.0382	-22.7396	-65.1164	-10.4024	-17.6123	-17.8812	17.8227	-30.7434	-57.2187	28.7123	-4.83918	-27.7309	12.6543
-3.39918	6.09224	-0.868411	13.4679	-95.2106	34.2896	2.97184	-46.5686	10.2984	14.4646	-94.7074	14.4649	9.84935	-53.1808	29.764	21.8874	-66.147	-2.742	7.47886	-24.6414	9.36508	1.98125	-67.3389	-8.28512	-22.4634	-95.8156	25.7904	-22.8694	-42.1941	30.3466	-20.8054	-101.516	19.889	-13.4143	-53.1808	22.4983	-22.8273	-65.1308	-10.5744	-17.7226	-18.9329	17.8083	-30.7972	-57.7974	27.8298	-4.84327	-28.5574	10.013
-3.47161	5.24205	1.3009	13.3461	-93.6986	31.0031	2.80017	-47.3113	8.60846	14.4787	-95.1448	13.7333	9.82967	-53.9863	30.163	22.0379	-66.2332	-2.86681	7.29256	-25.5276	8.06112	1.9106	-69.4221	-4.46699	-22.511	-95.9653	26.104	-22.8139	-43.0534	29.6191	-20.7157	-101.105	18.9331	-13.4339	-53.9863	23.0705	-22.9493	-65.3679	-10.1471	-17.6702	-19.8411	16.7281	-30.9928	-58.818	28.6503	-4.88511	-29.6408	10.8862
-3.45687	4.35038	2.13798	13.7041	-96.3705	36.6968	2.7342	-47.9585	6.71986	14.4679	-95.0363	13.7093	9.87812	-54.5871	29.6713	22.2069	-66.4412	-2.51236	7.19454	-26.3694	6.14453	1.7302	-69.4401	-8.398	-22.4801	-95.7548	25.5531	-22.623	-43.6225	27.7075	-20.7638	-101.156	18.9468	-13.3855	-54.5871	22.2317	-22.8963	-65.251	-10.8389	-17.7061	-20.7591	16.1826	-30.9679	-59.4637	27.9535	-5.03456	-30.6572	12.7697
-3.5285	3.26565	-0.193801	13.6392	-95.6012	35.0241	2.54298	-48.7502	5.29487	14.48	-95.1539	15.148	9.88482	-55.3055	29.5064	22.3024	-66.8939	-1.555	7.26847	-27.8816	9.9421	1.60674	-70.8425	-7.34975	-22.5204	-95.833	25.8089	-22.8267	-44.7458	29.0848	-20.8921	-101.924	20.5471	-13.3788	-55.3055	21.8806	-22.9004	-65.3635	-10.684	-17.7672	-21.7892	16.8442	-30.9188	-60.0665	27.0688	-4.98965	-31.4048	9.9466
-3.58919	2.31346	-0.777087	13.6374	-95.248	34.192	2.42588	-49.6817	4.55436	14.4849	-94.9435	13.0793	9.9355	-55.9027	28.8805	22.3943	-67.2163	-1.21042	7.05326	-28.5424	5.48861	1.45067	-71.6209	-9.27864	-22.5154	-96.0503	26.3949	-22.731	-45.2513	27.6414	-20.7245	-100.909	18.2469	-13.3281	-55.9027	20.8567	-22.8578	-65.4009	-10.5253	-17.7604	-22.8026	16.9568	-31.1284	-61.0838	28.3483	-5.01048	-32.859	12.9271
-3.62521	1.32732	-0.064077	13.6758	-95.9113	35.7972	2.30768	-51.2897	6.44309	14.5316	-94.9364	15.0285	10.0006	-56.4431	27.9714	22.3737	-67.181	-2.25907	6.94048	-29.5808	5.51376	1.30331	-72.6789	-9.49173	-22.5047	-95.8868	25.9696	-22.8907	-46.4622	28.8439	-20.886	-101.942	20.4714	-13.263	-56.4431	19.391	-22.7287	-65.1889	-11.6811	-17.9529	-23.8592	17.5615	-31.1218	-61.6066	27.7031	-5.05182	-33.4632	9.532
-3.61353	0.441814	-1.459	13.5882	-95.1164	34.0375	2.18121	-52.1919	5.46431	14.4848	-94.7647	13.8444	9.92532	-57.4807	28.629	22.4182	-67.2878	-2.31266	6.75838	-30.4852	4.16757	1.18803	-74.3418	-7.86764	-22.4587	-95.9734	26.0408	-23.1129	-47.5755	30.6342	-20.8023	-101.417	19.2001	-13.3383	-57.4807	20.4841	-22.6961	-65.4945	-11.1315	-17.9302	-24.6593	16.5074	-31.3179	-62.7402	29.0126	-5.07321	-34.1422	7.3599
-3.61091	-0.506797	-2.90334	13.4253	-93.6965	30.6958	2.03688	-53.4623	6.17866	14.4063	-94.4338	14.5508	9.85532	-58.56	29.4585	22.4589	-67.7043	-1.52047	6.62749	-31.2334	3.51422	1.12566	-76.4576	-4.95402	-22.3609	-95.8877	25.6668	-23.1328	-48.3096	30.559	-20.8295	-101.826	20.1303	-13.4083	-58.56	21.8283	-22.5046	-65.4774	-11.7601	-17.9451	-25.6289	16.7154	-31.4038	-63.4643	29.0547	-5.15549	-35.2415	8.59738
-3.65245	-1.25431	-0.563531	13.505	-94.4982	32.3192	1.98216	-54.6461	7.39904	14.5097	-95.4146	13.9245	9.89163	-59.1649	29.1029	22.2958	-67.4799	-2.61857	6.5574	-32.3444	4.41182	1.09439	-76.8881	-7.11708	-22.4199	-96.0031	25.9442	-23.1654	-49.1959	30.8357	-20.7515	-101.414	19.137	-13.372	-59.1649	21.1452	-22.4933	-65.7412	-11.3865	-17.9501	-26.4666	16.4133	-31.3739	-64.0057	28.3345	-5.26006	-36.2884	9.78105
-3.63216	-2.09049	-4.9917	13.5024	-94.479	32.2757	1.76729	-55.0735	4.22529	14.5301	-95.6143	15.41	9.89907	-59.926	29.2197	22.2056	-67.5274	-2.97587	6.45757	-33.2223	4.21211	0.985803	-77.7139	-7.4361	-22.3261	-95.7984	25.3864	-22.9854	-49.4708	28.697	-20.9294	-102.211	20.7743	-13.3645	-59.926	21.3327	-22.3822	-65.7994	-11.4256	-18.0759	-27.3327	16.4996	-31.355	-64.4929	27.714	-5.30924	-37.0378	9.4285
-3.84784	-2.97107	-0.265283	13.6871	-95.6737	34.8029	1.69285	-56.8427	7.69161	14.5239	-95.3011	14.4729	10.0298	-60.2203	28.1967	22.1278	-67.4304	-3.68316	6.52209	-34.9561	10.3988	0.920771	-77.7024	-10.4619	-22.3155	-95.79	25.266	-23.194	-50.4834	29.6941	-20.8337	-101.711	19.7902	-13.2338	-60.2203	19.6292	-22.2775	-65.9282	-11.5578	-18.1027	-28.1747	16.488	-31.6691	-65.3862	29.0481	-5.43838	-37.6952	8.31923
-3.9148	-3.75661	0.138636	13.8392	-96.3025	36.3241	1.55458	-58.1697	8.94031	14.523	-95.1884	13.6207	10.0766	-60.8963	27.9563	22.1071	-67.8648	-2.82831	6.32868	-35.32	6.78554	0.897364	-77.6653	-13.4461	-22.2521	-95.4945	24.7271	-23.2052	-51.2846	29.6686	-20.6839	-101.315	18.8316	-13.187	-60.8963	19.283	-22.1985	-66.0311	-11.5364	-18.0577	-28.7562	14.7701	-31.7996	-66.3823	29.7196	-5.46337	-38.9963	10.7152
-3.94952	-4.65152	0.684922	13.7753	-95.603	34.665	1.42137	-57.8304	4.2613	14.5202	-95.2287	13.6469	9.97106	-62.3827	29.5635	22.0451	-67.8478	-3.38058	6.1489	-35.6719	3.78156	0.86021	-80.132	-8.93762	-22.3112	-95.7475	25.232	-23.4061	-52.376	31.3576	-20.7162	-101.28	18.8708	-13.2925	-62.3827	21.9572	-22.1288	-66.0785	-11.6136	-18.1959	-29.7976	15.9507	-31.8164	-66.8668	29.0853	-5.57403	-39.9158	11.1128
-3.97513	-5.42093	2.28034	13.69	-94.8398	32.9708	1.31967	-59.1207	6.23533	14.3832	-93.9209	14.142	10.0907	-62.7897	29.1694	22.172	-68.3392	-1.99322	6.18936	-37.0074	8.14172	0.796044	-79.8085	-12.1153	-22.3322	-95.9619	25.6698	-23.2755	-52.778	29.8971	-20.793	-101.77	19.8208	-13.1729	-62.7897	21.2489	-22.028	-66.1288	-11.7539	-18.1397	-30.2702	14.1939	-31.9028	-67.6039	29.5842	-5.70376	-40.5042	10.5004
-4.00739	-5.87971	-3.33752	13.7895	-95.1838	33.8058	1.22875	-59.1524	3.79067	14.5693	-95.4462	13.1419	10.2072	-63.0055	28.2643	22.079	-68.3387	-2.21696	6.25219	-37.9471	9.7498	0.844487	-81.7175	-9.14093	-22.3359	-95.8733	25.4722	-23.1542	-52.8127	27.3823	-20.6357	-101.042	18.2089	-13.0564	-63.0055	19.7786	-21.9473	-66.021	-12.3548	-18.273	-30.9959	14.8636	-31.9907	-68.1521	29.7256	-5.70236	-41.1287	9.86368
-4.08927	-6.52931	-4.56153	13.781	-94.8492	32.8711	1.16875	-60.2459	4.99979	14.5683	-95.5216	13.1441	10.2919	-63.1067	27.265	22.0094	-68.3532	-2.63489	5.95749	-37.6901	3.17694	0.818894	-82.216	-9.75539	-22.3835	-95.9269	25.5512	-23.4761	-54.135	30.2275	-20.6679	-101.082	18.2181	-12.9717	-63.1067	18.129	-21.9675	-66.0624	-11.9884	-18.3415	-31.8595	15.6772	-32.0139	-68.6183	29.1442	-5.72005	-41.5427	8.6848
-4.15516	-7.17542	-0.0831639	13.946	-95.9684	35.3598	1.10581	-60.3134	2.65803	14.6948	-96.3462	13.3962	10.2887	-63.6467	27.2209	22.1243	-68.5541	-2.36847	5.95094	-38.7225	5.26926	0.799631	-82.4824	-11.2557	-22.4009	-95.9694	25.6458	-23.5021	-54.7949	30.2134	-20.6667	-101.009	18.2334	-12.9749	-63.6467	18.0627	-22.0155	-66.1489	-11.8294	-18.399	-32.3142	14.7942	-32.1633	-69.2018	29.7547	-5.76291	-42.1776	9.02974
-4.0384	-7.69469	-5.67735	13.9628	-96.0018	35.3133	1.05395	-60.9876	2.58737	14.6226	-95.9226	13.7175	10.1784	-64.6693	28.3446	22.2286	-69.11	-0.805306	5.82824	-38.8822	2.42286	0.819549	-83.6629	-10.0495	-22.326	-95.7202	25.2319	-23.255	-54.5488	27.0762	-20.7078	-101.295	18.7685	-13.0852	-64.6693	19.8939	-22.0373	-66.2015	-11.8879	-18.3767	-32.8695	13.6806	-32.215	-69.7992	29.8309	-5.80777	-42.5848	8.08568
-4.15002	-8.2667	-5.61699	13.7079	-93.7703	30.2604	1.00256	-62.6806	6.23566	14.5543	-95.4295	13.1104	10.2118	-64.9512	28.0088	22.1641	-68.7555	-2.19981	5.9994	-40.7353	10.2712	0.797019	-83.275	-12.9912	-22.3325	-95.7922	25.3725	-23.2672	-54.9493	26.7254	-20.6652	-101.025	18.2102	-13.0518	-64.9512	19.2996	-22.0679	-66.1526	-11.8898	-18.5472	-33.6115	14.9189	-32.3588	-70.3929	30.5633	-5.98547	-43.5326	9.44197
-4.13928	-8.77056	-9.36036	13.9387	-95.2175	33.7003	0.985195	-63.4727	6.80489	14.6554	-96.2642	15.0195	10.1384	-65.9105	29.0106	22.2419	-68.8571	-2.0271	5.79388	-40.3194	4.373	0.849718	-85.6048	-8.33107	-22.4264	-96.0951	25.9865	-23.6919	-56.3756	30.5279	-20.8335	-101.882	20.1536	-13.1252	-65.9105	20.9354	-22.1268	-66.1756	-12.0283	-18.5632	-34.0336	14.0554	-32.3761	-70.6456	29.8128	-5.94022	-43.8342	7.97705
-4.26388	-9.24849	-7.41696	14.1417	-96.3437	36.1334	0.993332	-63.1089	3.58211	14.5599	-95.2527	13.3415	10.2512	-65.7582	27.8891	22.1569	-68.576	-3.4451	5.76836	-40.8607	4.26441	0.880465	-86.2644	-7.94165	-22.4007	-95.5923	24.9664	-23.649	-56.7347	29.8459	-20.6474	-101.161	18.5577	-13.0124	-65.7582	18.9943	-22.1851	-66.222	-11.7423	-18.6695	-34.6377	14.7299	-32.5828	-71.2287	30.4445	-5.93731	-44.1562	6.9169
-4.27501	-9.68912	-5.78275	14.1748	-95.9459	35.2896	0.966883	-63.6803	3.48673	14.7403	-96.4399	15.3626	10.2735	-66.1119	27.8796	22.2018	-68.6865	-3.19227	5.66264	-41.5091	5.42114	0.874381	-86.7769	-8.26699	-22.4527	-95.8201	25.3942	-23.5073	-56.5813	27.5024	-20.8927	-102.093	20.4877	-12.9901	-66.1119	18.943	-22.164	-65.8981	-12.5461	-18.6396	-35.0571	13.8206	-32.6105	-71.6583	30.4877	-6.00403	-44.8204	7.74291
-4.3619	-10.0643	-7.16703	14.2967	-96.5172	36.4775	0.942168	-63.6108	1.53301	14.6806	-95.7935	14.6273	10.2735	-66.4199	27.8518	22.243	-68.6732	-3.70113	5.63616	-41.6857	4.23963	0.926685	-85.7617	-12.2219	-22.4178	-95.6494	25.0534	-23.4732	-57.0095	27.1341	-20.8104	-101.788	19.8391	-12.9901	-66.4199	18.8678	-22.2237	-65.9052	-12.7406	-18.7035	-35.4806	13.5904	-32.5031	-71.8556	30.0154	-5.95982	-45.176	7.21821
-4.39092	-10.5175	-6.92052	14.3107	-96.3276	36.0374	0.896392	-63.7091	0.630794	14.6205	-95.6384	14.6016	10.1698	-67.2671	28.9258	22.3892	-68.8724	-2.8553	5.67834	-42.8541	8.5974	0.921486	-86.5571	-11.3607	-22.3963	-95.5078	24.6755	-23.6569	-57.7103	28.447	-20.8116	-101.778	19.8567	-13.0938	-67.2671	20.538	-22.3334	-66.0661	-12.1952	-18.7791	-35.9996	14.05	-32.6317	-72.3289	30.593	-6.08028	-46.1524	9.74789
-4.54301	-11.1399	-2.24831	14.2002	-95.2049	33.551	0.862512	-65.539	5.20977	14.7144	-96.1862	13.6145	10.1549	-67.6548	29.1441	22.3828	-68.6422	-3.53782	5.51408	-42.6575	5.23421	0.98097	-86.023	-13.6209	-22.5506	-95.9118	25.4972	-23.8141	-58.3449	29.5623	-20.7082	-101.126	18.5795	-13.1087	-67.6548	20.8388	-22.443	-66.0687	-12.1861	-18.8505	-36.428	14.4655	-32.4896	-72.3729	29.8928	-6.1205	-46.234	8.72511
-4.60786	-11.5984	1.77011	14.1949	-95.0057	33.0628	0.866164	-65.6056	4.6392	14.6302	-95.2381	13.3874	10.2603	-67.3849	27.9468	22.3877	-68.5086	-3.96746	5.46096	-42.6431	3.11924	0.999438	-87.6594	-10.3154	-22.52	-95.3998	24.4335	-23.7722	-58.6197	29.307	-20.7108	-101.161	18.5957	-13.0033	-67.3849	18.7552	-22.6158	-66.1623	-11.8553	-18.8792	-36.7134	13.7017	-32.6771	-72.8432	30.6909	-6.16528	-46.8337	9.08179
-4.58847	-11.6075	-4.46972	14.2891	-95.6753	34.5045	0.847028	-66.6147	7.14483	14.6496	-95.1921	13.101	10.2114	-67.8631	28.4589	22.483	-68.7059	-3.17507	5.59152	-43.4881	6.62253	1.04279	-88.06	-9.91456	-22.5667	-95.6872	24.9553	-23.7031	-58.4743	27.9749	-20.6711	-101.007	18.285	-13.0522	-67.8631	19.5911	-22.6527	-66.0207	-12.3316	-18.9784	-37.037	13.9421	-32.611	-73.1097	30.5198	-6.02559	-46.3965	6.1513
-4.74714	-12.2277	2.64189	14.0898	-94.1059	31.0456	0.798611	-65.2028	1.29082	14.6788	-95.4898	13.452	10.2772	-67.6527	27.5677	22.5275	-68.8154	-2.633	5.56672	-43.7587	6.56732	1.07833	-87.2455	-12.7693	-22.5647	-95.6626	24.9407	-23.8738	-59.3238	30.0606	-20.7112	-101.185	18.5904	-12.9864	-67.6527	18.0232	-22.6851	-65.8341	-12.6997	-18.966	-37.2369	13.9362	-32.6999	-73.3243	30.9142	-6.09312	-46.9283	7.01815
-4.71813	-12.503	1.58006	14.3724	-96.0431	35.385	0.79112	-65.769	2.45763	14.698	-95.4501	14.5151	10.2764	-67.8268	27.4993	22.3441	-68.2678	-4.69072	5.56192	-43.8851	6.03988	1.14034	-89.6441	-7.4367	-22.5451	-95.5072	24.5929	-23.8194	-59.3189	29.3343	-20.8664	-101.7	19.8228	-12.9872	-67.8268	17.8658	-22.8369	-66.0337	-12.0657	-19.0104	-37.4186	13.2143	-32.6956	-73.4246	30.9711	-6.21261	-47.5564	9.53832
-4.72429	-12.4484	-3.62479	14.1817	-94.6659	32.4973	0.787765	-67.0648	6.1879	14.7167	-95.9709	14.1126	10.1585	-68.6641	28.7537	22.3553	-68.3024	-4.49932	5.44126	-43.5063	2.3507	1.17732	-87.6822	-13.1495	-22.5484	-95.3563	24.4171	-23.596	-58.6988	26.4025	-20.7907	-101.47	19.2189	-13.1051	-68.6641	19.9224	-22.9417	-65.9973	-12.17	-19.0712	-37.7216	13.5943	-32.9191	-74.0202	32.1189	-6.30062	-47.8589	9.50269
-4.64619	-12.4037	-6.87473	14.3166	-95.8436	35.0816	0.76703	-66.6279	3.86883	14.7094	-95.8891	12.4449	10.2163	-68.4448	27.9207	22.4267	-68.5946	-3.55317	5.52026	-44.0085	4.72526	1.21807	-86.6517	-16.2997	-22.5376	-95.4241	24.4474	-23.6089	-58.7882	26.1221	-20.5964	-100.588	17.3268	-13.0473	-68.4448	18.5287	-23.0256	-65.8896	-12.5518	-19.1266	-37.9032	13.1089	-32.8416	-73.7681	31.0673	-6.27683	-47.9203	8.55611
-4.8683	-12.8881	-1.97494	14.2213	-95.1512	33.6317	0.762389	-66.4711	2.70144	14.7603	-96.1422	12.4846	10.3001	-68.2048	27.3036	22.1133	-67.902	-6.23636	5.51092	-44.0963	4.02846	1.32056	-88.7267	-11.5242	-22.7294	-96.0735	25.9589	-23.8387	-59.4368	28.2351	-20.5948	-100.64	17.2879	-12.9635	-68.2048	17.4393	-23.105	-65.9887	-12.2006	-19.0983	-38.0079	12.7301	-33.1675	-74.2357	32.0933	-6.39697	-48.4972	10.5878
-4.82108	-12.8299	-3.52721	14.3743	-96.1888	35.8299	0.787838	-67.1301	4.47957	14.733	-96.1176	14.1391	10.1695	-68.916	28.6601	22.3203	-68.5987	-3.85642	5.374	-43.6457	0.685647	1.34752	-88.5808	-12.1504	-22.7244	-95.9452	25.592	-24.164	-60.1519	30.7403	-20.7908	-101.531	19.1969	-13.0941	-68.916	19.6474	-23.19	-65.982	-12.2485	-19.2999	-38.5082	14.6086	-32.9933	-73.8577	30.5199	-6.39502	-48.5662	10.4997
-4.79686	-12.8251	-7.89849	14.3408	-96.0897	35.5694	0.854714	-67.7078	5.81237	14.6284	-95.3002	13.6128	10.1917	-68.7155	28.1559	22.3074	-68.728	-3.58846	5.49715	-44.1579	2.84351	1.39155	-88.8876	-11.6799	-22.7221	-95.8644	25.5945	-24.0284	-59.9446	29.3842	-20.7938	-101.374	18.8613	-13.0719	-68.7155	18.8059	-23.1481	-65.8648	-12.8106	-19.2992	-38.5281	14.2383	-33.1487	-74.4225	31.9003	-6.32177	-48.3735	8.52472
-4.9032	-13.0237	-5.01493	14.0854	-94.3503	31.8026	0.816953	-67.8313	5.54434	14.7764	-96.3701	14.1698	10.2104	-68.6997	28.0283	22.1325	-68.4209	-4.50998	5.5492	-44.8367	6.16702	1.41443	-89.9313	-9.21744	-22.737	-95.9424	25.6466	-23.8551	-59.634	28.1257	-20.8019	-101.49	19.1669	-13.0532	-68.6997	18.5645	-23.2064	-65.8864	-12.8074	-19.2948	-38.5264	13.7348	-33.3358	-74.7508	32.9988	-6.34747	-48.6448	9.04434
-5.04396	-13.3457	-0.530659	14.009	-94.3809	31.7915	0.878494	-67.0841	2.81136	14.6713	-95.734	13.1808	10.197	-68.7901	28.2725	22.1472	-68.7507	-3.75524	5.51278	-44.727	4.56268	1.4436	-89.0734	-11.7918	-22.7509	-95.7346	25.3454	-23.7238	-59.1925	26.0534	-20.6671	-101.041	18.2254	-13.0666	-68.7901	18.9253	-23.3708	-66.0893	-12.2599	-19.2588	-38.5316	12.7396	-33.4471	-74.7993	33.3046	-6.39808	-48.9244	10.5509
-4.97048	-13.1932	-4.62819	14.1432	-95.4156	33.9836	0.842475	-67.9945	5.68575	14.6442	-95.405	15.0951	10.1697	-68.6761	27.7025	21.9349	-68.426	-4.8828	5.34348	-44.0225	0.320301	1.46691	-89.6853	-10.5169	-22.7333	-95.5891	25.02	-24.0692	-59.9857	28.8474	-20.9567	-102.154	20.5021	-13.0939	-68.6761	18.0557	-23.3741	-65.917	-12.7965	-19.3238	-38.7459	13.7144	-33.3376	-74.6043	32.4146	-6.36986	-48.8284	9.44876
-5.04996	-13.4409	-1.53905	14.2553	-95.877	35.0554	0.886409	-66.8987	1.78287	14.7411	-96.5065	15.0911	10.0412	-69.2964	29.1955	21.7233	-68.0988	-6.17053	5.36211	-44.1763	0.852802	1.47162	-89.4877	-11.2675	-22.7414	-95.6742	25.1698	-23.9939	-59.8933	28.4834	-20.9306	-102.002	20.179	-13.2224	-69.2964	20.4763	-23.4971	-66.1959	-11.6881	-19.2808	-38.6806	12.9087	-33.5715	-74.9464	33.4499	-6.47469	-49.4069	12.1125
-5.0675	-13.2798	-4.46192	14.0695	-94.7362	32.5958	0.888907	-67.9153	5.02012	14.682	-95.5732	13.7298	10.2372	-68.2473	27.1341	21.7423	-68.3641	-5.33721	5.28655	-43.8706	-1.45557	1.54291	-89.8772	-10.4224	-22.7113	-95.4167	24.6542	-24.0122	-59.7827	28.1424	-20.7966	-101.394	18.8853	-13.0264	-68.2473	16.9946	-23.5895	-66.2804	-11.341	-19.3235	-38.752	12.9963	-33.5011	-74.7704	32.8529	-6.41756	-48.9431	10.0074
-5.11499	-13.3294	-2.96836	14.1405	-95.304	33.9751	0.896393	-67.6871	4.05794	14.7938	-96.8035	14.3586	10.0265	-69.1656	29.2076	21.4418	-67.885	-7.02567	5.35526	-44.7581	3.25802	1.61324	-90.172	-9.78039	-22.7528	-95.5192	24.823	-24.018	-59.7668	28.2062	-20.8085	-101.505	19.2369	-13.2371	-69.1656	20.4376	-23.5314	-66.0184	-12.4374	-19.3742	-38.7555	13.6401	-33.6095	-75.0544	33.7063	-6.43598	-48.8981	9.89387
-5.11994	-13.2878	-3.96193	14.1463	-95.7136	34.852	0.895541	-67.2638	2.43801	14.8022	-96.6381	14.5614	9.99189	-69.3531	29.7263	21.1611	-67.25	-9.16936	5.32392	-44.5405	1.84882	1.61354	-90.2765	-9.77108	-22.9853	-96.364	26.7058	-24.2081	-60.1745	30.0019	-20.8318	-101.668	19.5261	-13.2717	-69.3531	21.2842	-23.693	-66.3634	-11.2197	-19.3707	-38.6852	13.6051	-33.5377	-74.7488	33.0186	-6.39719	-48.491	7.621
-5.1441	-13.3351	-3.2187	13.9215	-94.6457	32.3308	0.891954	-67.4409	2.93288	14.672	-95.8151	14.3256	10.1018	-68.3915	27.9355	21.3411	-68.0579	-6.40798	5.19728	-43.8346	-2.26625	1.62136	-89.7119	-11.3228	-22.9633	-96.1837	26.346	-23.9643	-59.5194	27.5446	-20.8928	-101.708	19.5174	-13.1618	-68.3915	18.2662	-23.7866	-66.3034	-11.5042	-19.346	-38.5452	12.6907	-33.4185	-74.5402	32.2927	-6.44263	-48.4991	7.69596
-5.13857	-13.1467	-6.78775	14.1739	-96.5369	36.4809	0.90797	-67.386	2.54815	14.6602	-95.6852	15.1426	9.95824	-69.1656	29.6081	21.1923	-67.7606	-7.23446	5.29751	-44.7332	2.58997	1.6897	-90.3832	-9.679	-22.8335	-95.4682	24.8711	-23.9424	-59.2458	26.9015	-21	-102.114	20.4931	-13.3054	-69.1656	21.0289	-23.8259	-66.1531	-12.1322	-19.3657	-38.5006	12.7694	-33.591	-74.6433	32.8718	-6.50524	-48.3529	6.80107
-5.13791	-13.1322	-6.81819	14.1463	-96.5479	36.6864	0.904573	-67.6107	3.07628	14.669	-95.9736	14.6257	9.95269	-68.817	29.0592	20.956	-67.3884	-8.39747	5.21846	-44.4633	0.886183	1.69045	-90.4772	-9.59936	-23.0083	-96.0771	26.2715	-23.9545	-59.1852	26.8828	-20.9137	-101.792	19.8099	-13.3109	-68.817	20.0644	-23.8871	-66.0831	-12.2086	-19.4919	-38.626	13.55	-33.4182	-74.4562	32.0827	-6.54738	-48.5211	7.55792
-5.17461	-13.1174	-6.26256	13.9804	-96.1479	35.7592	0.904548	-67.6571	3.05669	14.7504	-96.6867	14.5812	9.8954	-68.6846	28.9501	21.4027	-68.9599	-3.04724	5.2254	-44.8014	2.63183	1.69657	-89.8816	-11.3221	-22.9046	-95.7779	25.564	-23.9201	-59.0287	26.4805	-20.926	-101.676	19.5639	-13.3682	-68.6846	19.8572	-23.8963	-65.9511	-12.749	-19.376	-38.34	12.3916	-33.5424	-74.7664	33.28	-6.64078	-48.5689	7.79247
-5.14889	-13.0671	-8.73186	14.0072	-96.516	36.6562	0.90823	-67.5643	2.57132	14.6398	-96.0484	13.5142	9.80171	-68.4535	28.6271	20.9595	-67.9953	-6.40343	5.16425	-44.4468	0.378739	1.73475	-90.6677	-9.241	-22.9098	-95.6828	25.3921	-23.8767	-58.771	25.9251	-20.8456	-101.263	18.5494	-13.4619	-68.4535	19.3398	-24.0633	-66.1358	-12.12	-19.4746	-38.4169	13.1855	-33.4121	-74.3756	32.1158	-6.6964	-48.8318	9.39472
-5.18245	-12.9892	-9.94471	13.6573	-94.6498	32.4207	0.903666	-67.3677	1.41301	14.5529	-95.6215	12.5518	9.88341	-67.7802	27.4808	20.9288	-68.2905	-5.27159	5.11569	-44.2889	-0.775458	1.69838	-90.0245	-11.0987	-22.9198	-95.8656	25.8816	-23.9635	-58.9656	26.8659	-20.7226	-100.779	17.5864	-13.3802	-67.7802	17.4349	-24.2414	-66.2839	-11.5731	-19.4997	-38.4109	13.2379	-33.4592	-74.3734	32.4714	-6.6006	-48.6346	7.90353
-5.26646	-13.1919	-5.12692	13.6449	-95.1053	33.2868	0.887225	-67.5117	1.84631	14.5047	-95.0638	12.4416	9.65892	-68.6782	29.428	21.1345	-69.2718	-2.04485	5.10944	-44.4063	-0.22544	1.71706	-89.6913	-12.1099	-22.9079	-95.8185	25.675	-24.0359	-59.0829	27.5912	-20.7267	-100.79	17.6297	-13.6047	-68.6782	20.6995	-24.2143	-66.1123	-12.0076	-19.4659	-38.2406	12.3951	-33.4805	-74.3986	32.3947	-6.67075	-48.3043	6.52635
-5.35957	-13.2681	-3.96748	13.6454	-95.4629	34.0897	0.861306	-69.1489	7.06539	14.5125	-95.4366	14.2145	9.73611	-67.9117	27.7629	20.8825	-68.7635	-3.80909	5.06792	-44.6626	0.352331	1.77038	-90.4098	-10.2898	-22.892	-95.8099	25.6761	-24.1385	-59.2068	28.3101	-20.8789	-101.706	19.5318	-13.5275	-67.9117	17.969	-24.3451	-66.2739	-11.5593	-19.4934	-38.3004	13.1748	-33.6965	-74.5144	33.3517	-6.80596	-48.3801	7.1108
-5.373	-13.3308	-4.12349	13.5972	-95.3873	33.9202	0.865419	-69.1795	6.61761	14.5572	-95.8337	13.4402	9.46537	-68.7946	29.7812	20.7038	-68.3991	-5.07183	5.09043	-45.1267	2.5646	1.74585	-91.6709	-7.66998	-22.9272	-95.9947	26.0069	-24.0101	-58.9808	27.5028	-20.7691	-101.31	18.516	-13.7982	-68.7946	21.2571	-24.3423	-66.1861	-12.1618	-19.514	-38.1485	12.3104	-33.4819	-74.2707	32.6694	-6.82776	-49.0023	9.76769
-5.33878	-13.175	-5.31814	13.6081	-95.7385	34.9277	0.872124	-68.3979	3.80056	14.4443	-94.8956	12.0912	9.43397	-68.6079	29.4786	20.576	-68.3734	-5.01344	5.07886	-45.2396	2.55465	1.70561	-91.2384	-8.71599	-22.8525	-95.7947	25.4999	-24.1082	-59.1166	28.1742	-20.6562	-100.715	17.2778	-13.8296	-68.6079	20.7578	-24.3725	-66.0317	-12.7321	-19.531	-38.1402	12.4378	-33.3834	-73.982	31.9473	-6.79504	-48.6466	8.24379
-5.47486	-13.5119	-0.615819	13.5733	-95.7596	34.995	0.877146	-68.8016	5.05674	14.5502	-95.2954	11.6381	9.44106	-68.1462	28.4614	20.3329	-67.8527	-6.89307	5.00838	-44.7686	-0.80857	1.6798	-90.7422	-10.1764	-22.9161	-96.0959	26.1102	-24.0503	-58.7079	27.1125	-20.6042	-100.374	16.6383	-13.8225	-68.1462	19.1532	-24.5181	-66.3824	-11.5922	-19.5266	-38.1735	12.3778	-33.6412	-74.2005	32.7357	-6.80229	-48.4112	6.59677
-5.38948	-13.3702	-3.76059	13.7454	-96.8274	37.324	0.804905	-68.0864	2.39621	14.4523	-94.7911	14.0073	9.44107	-67.8214	27.7935	20.4497	-68.824	-4.09107	5.01824	-44.958	0.247591	1.66565	-90.9194	-9.81384	-22.8687	-95.8469	25.5757	-24.3026	-59.2836	29.9006	-20.8791	-101.767	19.5102	-13.8225	-67.8214	18.0905	-24.4988	-66.0969	-12.5012	-19.4897	-38.1018	11.8362	-33.6796	-74.3865	33.3168	-6.90108	-48.6981	8.14417
-5.39955	-13.4112	-2.89981	13.5305	-95.3638	34.1295	0.780919	-68.6212	3.94226	14.4676	-94.9699	13.2078	9.38716	-67.6604	27.3796	20.3325	-68.6189	-4.66476	4.94598	-45.0449	0.24759	1.64111	-90.5105	-11.1576	-22.8731	-95.7402	25.3984	-24.2565	-59.0889	29.1556	-20.768	-101.245	18.5285	-13.8764	-67.6604	17.4268	-24.4874	-65.9953	-12.7878	-19.5721	-38.0367	11.8303	-33.3282	-73.7705	31.9324	-6.94155	-48.6081	7.63351
-5.55484	-13.7134	1.79703	13.2696	-93.9182	30.7388	0.764097	-68.3223	2.75703	14.4008	-94.6172	13.0418	9.23863	-68.1257	28.4159	20.1443	-68.3549	-5.53897	4.92838	-45.2803	1.14284	1.62177	-90.9567	-10.2221	-22.8847	-95.7224	25.3587	-24.3871	-59.2817	30.2151	-20.7879	-101.199	18.4304	-14.025	-68.1257	19.164	-24.5477	-65.9946	-12.6926	-19.6553	-38.2314	13.2812	-33.2763	-73.7028	31.6153	-6.9895	-48.9043	8.51961
-5.37957	-13.2324	-5.80098	13.1626	-93.2249	29.2516	0.735696	-69.5289	6.44163	14.5046	-95.3035	12.9974	9.11371	-68.2821	28.6913	20.1732	-68.4831	-4.88306	4.92912	-45.5057	2.34736	1.6069	-91.1332	-9.95839	-22.8251	-95.5939	25.1731	-24.384	-59.2588	30.1883	-20.771	-101.141	18.1732	-14.1499	-68.2821	19.6459	-24.6921	-66.3607	-11.644	-19.6405	-38.1754	12.9293	-33.5309	-73.9821	32.5976	-6.9532	-48.6215	6.89351
-5.36755	-13.2865	-7.15806	13.1434	-93.2661	29.2456	0.676302	-69.3245	5.45499	14.5888	-95.9798	13.5084	9.27578	-67.4512	26.9611	20.0828	-68.5378	-4.62391	4.92992	-45.6108	2.36854	1.57877	-91.0101	-10.5128	-22.85	-95.4538	24.7983	-24.283	-59.0956	29.5043	-20.8014	-101.29	18.5499	-13.9878	-67.4512	16.7568	-24.5471	-65.8683	-13.3839	-19.5927	-37.9738	11.7483	-33.7449	-74.3158	34.1114	-6.97028	-48.5223	6.37202
-5.31738	-13.2475	-8.68686	13.1567	-93.9216	30.7466	0.628017	-68.4918	2.08218	14.5077	-95.296	14.9829	9.11722	-67.7913	27.9474	19.8558	-68.1323	-6.12907	4.82013	-45.4124	1.20495	1.51595	-90.1447	-12.8979	-22.8504	-95.4789	24.7935	-24.3428	-59.1796	30.0979	-20.9653	-102.14	20.4338	-14.1464	-67.7913	18.3662	-24.6928	-66.2099	-12.2485	-19.5551	-38.1126	12.2193	-33.5571	-73.8977	32.9319	-6.97799	-48.7502	7.38284
-5.43819	-13.3726	-5.82607	13.2238	-94.1712	31.4359	0.640029	-69.035	3.76887	14.5386	-95.6855	14.7679	9.08582	-67.7562	27.8217	19.9291	-68.4878	-4.96458	4.78255	-45.441	1.14075	1.51207	-91.7502	-8.99632	-22.8923	-95.7846	25.5992	-24.5145	-59.4448	31.4772	-20.9665	-101.996	20.0728	-14.1778	-67.7562	18.2179	-24.6208	-66.0297	-12.934	-19.6053	-38.157	12.2292	-33.4206	-73.4536	32.0804	-7.02464	-48.7886	7.46533
-5.17453	-12.7652	-17.4439	13.1429	-94.3654	31.6354	0.564205	-69.4459	5.01133	14.5038	-95.5967	13.912	9.05606	-67.7114	27.8027	19.6674	-68.02	-6.65968	4.68384	-44.9625	-1.72788	1.44839	-92.0575	-8.32062	-22.8732	-95.6412	25.2584	-24.2422	-58.8466	28.6678	-20.8925	-101.544	19.1483	-14.2075	-67.7114	18.1988	-24.6556	-66.2379	-12.6369	-19.6219	-38.2386	12.3379	-33.4673	-73.3811	31.8772	-7.10169	-49.0903	8.96859
-5.21963	-12.934	-13.3253	13.3499	-96.0428	35.6462	0.487906	-68.4653	1.87146	14.5068	-95.596	12.2669	9.09361	-67.7453	27.8416	19.783	-68.6943	-4.36014	4.61735	-44.5555	-3.89218	1.44773	-93.4763	-5.05642	-22.857	-95.5258	24.9394	-24.3251	-58.9639	28.9449	-20.638	-100.663	17.2604	-14.17	-67.7453	18.316	-24.5246	-66.0033	-13.5875	-19.5884	-38.0831	11.8536	-33.6023	-73.6866	32.5811	-7.12865	-49.3393	9.85866
-5.31674	-13.1531	-7.14084	13.0265	-93.211	29.1794	0.434285	-68.5223	2.03488	14.6109	-96.2296	13.5243	8.92392	-67.9047	28.3591	19.5297	-68.2092	-5.86604	4.68373	-45.4756	1.03526	1.42135	-91.9863	-8.72509	-22.866	-95.5912	25.106	-24.3222	-58.8663	28.7793	-20.7948	-101.208	18.5064	-14.3397	-67.9047	19.0552	-24.6787	-66.5601	-11.7711	-19.5958	-38.1036	12.1176	-33.5826	-73.4957	32.083	-6.99606	-48.6114	6.87888
-5.37617	-13.0869	-6.35241	13.4209	-96.5534	36.6382	0.457744	-67.7482	-0.361485	14.543	-96.0326	13.7675	9.01049	-67.4341	27.4407	19.5554	-68.5797	-4.35989	4.70351	-45.6325	2.08079	1.41274	-92.7258	-6.96287	-22.8395	-95.3742	24.6198	-24.4763	-59.1639	30.1322	-20.8386	-101.395	18.8489	-14.2531	-67.4341	17.5648	-24.4974	-66.2444	-13.1488	-19.5755	-38.0624	12.3074	-33.5994	-73.4849	32.4409	-6.98398	-48.2839	5.37372
-5.34607	-12.9573	-7.33405	13.1986	-95.3432	34.0832	0.461803	-68.7451	3.43473	14.6185	-96.6044	15.3033	8.91702	-67.512	27.7735	19.396	-68.3278	-5.24204	4.72269	-45.6908	2.7321	1.38008	-92.7469	-6.64301	-22.8707	-95.5331	24.9149	-24.2952	-58.8673	28.8156	-21.0134	-102.212	20.4353	-14.3466	-67.512	18.1338	-24.4927	-66.2915	-13.0798	-19.567	-37.9432	11.7798	-33.4844	-73.2799	31.9752	-6.94995	-48.3779	6.43262
-5.52529	-13.3171	0.869263	13.3819	-96.5226	36.6505	0.407707	-69.624	6.45344	14.5087	-95.8424	12.5594	8.91555	-67.506	27.8459	19.2558	-68.1123	-5.80787	4.75501	-45.7422	3.79067	1.37053	-93.2859	-5.01469	-22.8726	-95.4945	24.9504	-24.2691	-58.7323	28.4986	-20.6889	-100.852	17.5148	-14.3481	-67.506	18.2762	-24.3714	-66.2318	-13.4603	-19.6172	-37.8681	12.0712	-33.4167	-73.0357	31.6449	-6.9067	-48.3861	6.82403
-5.50961	-13.0173	-1.77169	13.3557	-96.0397	35.7603	0.377578	-68.7949	4.09278	14.514	-95.7463	15.1007	8.87164	-67.4682	27.9807	19.2037	-68.1642	-5.557	4.70673	-45.0952	1.04683	1.34092	-94.4387	-2.20148	-22.863	-95.4501	24.7696	-24.0954	-58.2412	27.1278	-21.0124	-102.094	20.4697	-14.392	-67.4682	18.5535	-24.4467	-66.5599	-12.3788	-19.6228	-37.827	12.671	-33.3351	-72.9372	31.515	-6.86395	-47.577	3.6508
-5.46159	-12.8666	-1.57936	13.0635	-94.1904	31.6407	0.348185	-67.8639	1.87904	14.6069	-96.2235	13.4474	8.89422	-67.4869	28.1476	19.0767	-68.2647	-5.26232	4.67846	-44.894	0.860312	1.23775	-91.7469	-8.06207	-22.898	-95.626	25.1025	-24.1092	-58.2324	27.3509	-20.7576	-101.198	18.4285	-14.3694	-67.4869	18.7816	-24.3267	-66.4262	-12.9212	-19.6034	-37.6773	12.5371	-33.4241	-72.8186	31.8724	-6.86911	-47.467	4.37081
-5.43835	-12.4557	-4.9948	13.0871	-94.5351	32.5439	0.348063	-67.6401	1.85255	14.6108	-96.2742	13.4997	8.83873	-67.4439	28.459	19.2361	-68.8922	-3.25182	4.72024	-45.0333	2.72035	1.23651	-91.4985	-8.22905	-22.9086	-95.6825	25.29	-24.1577	-58.0741	27.648	-20.8097	-101.267	18.4811	-14.4249	-67.4439	19.2602	-24.2329	-66.4187	-12.899	-19.6164	-37.4932	12.6386	-33.2913	-72.4954	31.1278	-6.85585	-47.0955	3.27825
-5.42818	-12.2346	-5.43884	12.9133	-93.0895	29.2422	0.343483	-67.5854	2.54192	14.5913	-96.3005	13.0031	8.82807	-67.2728	28.3818	19.0896	-68.6036	-4.40045	4.73016	-44.7226	2.64348	1.20596	-92.3286	-5.26882	-22.8987	-95.5974	25.12	-24.0487	-57.6792	26.6849	-20.763	-100.95	17.8975	-14.4355	-67.2728	19.1309	-24.1596	-66.2017	-13.4692	-19.5982	-37.2267	12.6236	-33.3415	-72.2993	31.1572	-6.8923	-47.3205	5.69651
-5.45961	-11.9428	-4.3944	12.9333	-93.8751	30.862	0.348157	-67.157	2.05351	14.5941	-96.3814	12.1622	8.90018	-66.7181	27.6818	19.0414	-68.4604	-4.47331	4.73406	-44.0467	0.420101	1.21074	-90.7701	-8.19201	-22.9063	-95.5444	24.9606	-24.2937	-58.2252	29.7948	-20.6717	-100.511	16.9337	-14.3634	-66.7181	17.9882	-24.1732	-66.3487	-12.9027	-19.5864	-36.9608	12.4261	-33.308	-72.0597	31.3106	-6.92352	-47.3993	7.16689
-5.45452	-11.525	-6.14703	13.1212	-95.2333	34.1186	0.340508	-66.5948	1.33018	14.6348	-96.8827	13.6987	8.80487	-66.7038	28.3323	18.9494	-68.1676	-5.35044	4.73231	-43.9514	1.63048	1.20519	-90.7282	-7.324	-22.8424	-95.3553	24.6586	-24.1181	-57.5351	28.0556	-20.8466	-101.275	18.556	-14.4587	-66.7038	19.0384	-24.1685	-66.5226	-12.2671	-19.5598	-36.638	12.225	-33.2344	-71.7174	30.786	-6.94807	-47.2645	7.67391
-5.491	-11.2702	-4.45771	12.9695	-94.1348	31.6755	0.348125	-66.4566	2.222	14.581	-96.5741	14.4467	8.83283	-66.2059	27.9021	19.0413	-68.3741	-4.4501	4.78415	-43.7217	2.42922	1.15636	-91.4284	-4.42049	-22.8634	-95.4676	24.7684	-23.9947	-57.0613	27.3493	-20.9394	-101.79	19.5003	-14.4308	-66.2059	18.3334	-24.0611	-66.302	-12.9944	-19.5822	-36.2832	12.4682	-33.1825	-71.6239	30.934	-6.91472	-47.1896	9.35762
-5.48993	-10.8516	-4.48622	12.9106	-93.7254	30.8426	0.335372	-65.7739	1.8114	14.5747	-96.5217	14.7041	8.72644	-66.2585	28.7677	18.9126	-68.0906	-5.46741	4.76534	-43.3428	2.80453	1.15633	-91.0258	-4.27896	-22.8499	-95.4296	24.805	-24.1347	-57.0359	28.7989	-20.965	-101.97	19.8075	-14.5372	-66.2585	19.7674	-23.9167	-66.1305	-13.5264	-19.4487	-35.8182	11.6419	-33.099	-71.3006	30.7863	-6.87633	-46.4082	7.2335
-5.45094	-10.2991	-7.78731	12.9707	-94.0288	31.7369	0.338097	-65.7918	3.12373	14.5273	-96.0253	14.0094	8.75805	-65.6879	28.341	19.0521	-68.5398	-3.73937	4.84581	-43.0909	3.84723	1.1633	-90.4933	-4.67839	-22.941	-95.6168	25.3259	-24.0656	-56.5762	28.1805	-20.8983	-101.668	19.1653	-14.5055	-65.6879	18.9949	-23.9454	-66.2755	-13.0632	-19.5778	-35.5643	12.949	-33.0991	-71.3347	31.6996	-6.90425	-46.1341	8.13534
-5.48471	-9.95207	-6.24372	13.1709	-95.859	35.6201	0.372671	-65.1178	2.58707	14.4312	-95.7558	13.6295	8.6784	-65.79	29.2025	19.0694	-68.4232	-3.91609	4.87956	-42.8057	4.67116	1.14668	-90.2272	-4.43628	-22.8903	-95.4645	24.9849	-23.9759	-56.0145	27.5233	-20.8855	-101.53	18.8151	-14.5852	-65.79	20.3664	-23.8379	-66.0918	-13.5417	-19.5399	-35.0741	12.7144	-32.8856	-70.6321	30.6005	-6.80504	-45.4858	6.83272
-5.63141	-9.68404	-0.807913	12.9112	-93.7838	30.835	0.399515	-64.989	3.94677	14.6511	-97.361	14.6232	8.71875	-65.3037	28.9131	18.9526	-68.0317	-5.18081	4.84055	-41.9132	2.21121	1.11381	-88.0454	-8.58718	-22.8146	-95.2606	24.4663	-23.9775	-55.6394	27.6149	-20.9683	-101.829	19.4703	-14.5449	-65.3037	19.8922	-23.8353	-66.2681	-12.9437	-19.4591	-34.4698	11.4281	-32.7796	-70.2971	30.5695	-6.76818	-45.0664	6.71316
-5.54163	-9.15151	-2.87974	12.8574	-93.067	29.2507	0.432549	-65.1823	6.07635	14.5419	-96.0772	14.9004	8.67987	-65.0466	29.2981	19.0043	-68.2329	-4.19857	4.85491	-41.6505	3.57967	1.11833	-88.8931	-4.72711	-22.8661	-95.3934	24.8255	-24.0453	-55.318	28.3794	-20.9763	-102.086	20.1491	-14.5837	-65.0466	20.5209	-23.7374	-66.1339	-13.5387	-19.5179	-34.2086	12.7274	-32.8699	-70.0603	30.9731	-6.76859	-44.7686	7.65595
-5.48653	-8.46074	-4.54255	12.8159	-92.9616	29.2297	0.453959	-64.2684	5.28305	14.583	-96.5361	13.3397	8.7764	-64.3265	28.598	19.2058	-68.5932	-2.60338	4.82659	-40.6464	0.745666	1.08608	-86.6874	-8.86233	-22.8845	-95.6618	25.4672	-23.9102	-54.6887	27.3409	-20.7772	-101.184	18.2278	-14.4872	-64.3265	19.3865	-23.7546	-66.282	-12.9918	-19.4791	-33.481	11.634	-32.6956	-69.4811	30.4222	-6.73466	-43.9457	6.15788
-5.55793	-8.02979	-1.32936	13.0259	-94.4075	32.5168	0.504042	-62.8328	2.37435	14.4886	-95.9674	13.7296	8.74766	-64.0898	29.1413	19.3603	-68.8933	-1.36523	4.8425	-39.6226	-1.33149	1.09165	-86.6718	-7.07317	-22.8409	-95.5351	25.2854	-23.9852	-54.4378	28.5579	-20.8418	-101.507	18.8415	-14.5159	-64.0898	20.1788	-23.6128	-66.0865	-13.6334	-19.5158	-33.0583	12.6729	-32.5971	-68.8931	30.1602	-6.73814	-43.5006	6.88695
-5.68583	-7.46311	2.4539	12.815	-92.9624	29.2111	0.527752	-62.7425	4.52568	14.4992	-96.1282	12.9233	8.83363	-63.3332	28.5963	19.2037	-68.2429	-3.23248	4.92088	-39.4502	0.856792	1.08371	-87.1218	-4.1371	-22.8244	-95.5233	25.2792	-24.1227	-54.3698	30.3811	-20.7965	-101.094	17.8823	-14.43	-63.3332	19.2021	-23.5299	-65.9548	-13.7347	-19.4218	-32.3673	11.7517	-32.6659	-68.7187	31.0809	-6.74458	-42.9668	7.41261
-5.69242	-6.84914	1.62212	12.9307	-93.6579	30.8899	0.525848	-61.4145	1.89629	14.623	-96.9108	14.533	8.72936	-63.4168	29.7753	19.2855	-68.2742	-2.95349	4.90522	-38.6396	-0.415754	1.13373	-85.4736	-6.54302	-22.9517	-95.884	26.1464	-23.8799	-53.3746	28.6951	-20.9207	-101.758	19.4715	-14.5342	-63.4168	21.1335	-23.4933	-65.8857	-13.4929	-19.4806	-31.9775	12.8027	-32.5645	-68.1999	30.7203	-6.7545	-42.6418	8.88361
-5.48372	-6.20725	-6.16315	13.0603	-94.376	32.4656	0.594821	-61.7581	5.93128	14.487	-95.9635	12.9943	8.90079	-62.3349	28.4108	19.2503	-68.0032	-3.51207	5.09379	-38.9677	6.07584	1.16412	-85.4595	-4.81812	-22.7033	-95.1419	24.4842	-23.9715	-53.0497	29.547	-20.8139	-101.071	18.005	-14.3628	-62.3349	18.8659	-23.4007	-65.7534	-13.7679	-19.4422	-31.3692	12.4808	-32.5625	-67.8404	31.4328	-6.60569	-41.6562	6.49544
-5.63853	-5.63139	-2.62418	13.0378	-94.358	32.4046	0.621111	-60.1864	2.94963	14.525	-96.4613	14.908	8.82807	-62.2273	29.318	19.3249	-67.8426	-3.79292	5.04267	-37.5614	1.14517	1.1875	-85.5143	-3.06458	-22.5753	-94.8572	23.924	-24.0928	-52.9765	31.7578	-20.9693	-102.1	20.0641	-14.4355	-62.2273	20.2786	-23.2548	-65.7045	-13.8197	-19.3678	-30.7472	11.7038	-32.2959	-67.1089	29.9597	-6.641	-41.2676	7.87033
-5.59911	-4.74078	-4.36541	12.9253	-93.5562	30.8185	0.671906	-59.3149	2.84823	14.531	-96.482	13.2883	8.83566	-61.7711	29.4515	19.3444	-67.6989	-3.84373	5.08245	-37.1381	2.81971	1.20408	-84.7459	-2.94176	-22.5944	-94.8729	23.9595	-23.8326	-51.9969	29.8841	-20.8355	-101.206	18.1986	-14.4279	-61.7711	20.4678	-23.2815	-65.8281	-13.0142	-19.3515	-30.1271	11.9207	-32.1947	-66.5447	29.9529	-6.59192	-40.9039	9.58839
-5.63497	-4.11125	-2.74783	12.8685	-93.4879	30.864	0.704608	-59.3397	5.38148	14.442	-96.0293	12.5971	8.85136	-61.1733	29.5127	19.26	-67.3407	-4.76082	5.13277	-36.3966	3.02556	1.21409	-83.3028	-4.39194	-22.6596	-94.9831	24.3096	-23.8861	-51.4529	30.3017	-20.6964	-100.976	17.5527	-14.4122	-61.1733	20.4717	-23.1388	-65.716	-13.2171	-19.3072	-29.4561	11.6111	-32.251	-66.1805	30.5952	-6.55282	-40.1923	9.32195
-5.65061	-3.41605	-2.81756	12.9577	-94.1556	32.4092	0.791526	-58.3274	4.46671	14.5778	-96.7782	12.4716	8.89554	-60.4532	29.2104	19.2563	-67.0646	-5.25013	5.13274	-35.3231	0.848922	1.2021	-81.6537	-7.21522	-22.7352	-95.1643	24.8398	-23.8438	-50.7712	30.3035	-20.6505	-100.764	17.1929	-14.3681	-60.4532	19.9953	-22.9465	-65.4598	-13.7879	-19.3738	-28.8655	13.1337	-32.0473	-65.2591	28.7634	-6.46301	-39.1716	7.80106
-5.71974	-2.70589	0.228134	12.9396	-94.0894	32.4404	0.867637	-57.917	6.18337	14.5247	-96.7194	14.1736	8.88834	-60.0853	29.7486	19.1848	-66.7236	-5.92027	5.15488	-34.5805	-0.0213995	1.22724	-80.1952	-8.9272	-22.691	-95.0421	24.6461	-23.7611	-49.893	29.3639	-20.8072	-101.68	19.1529	-14.3753	-60.0853	20.7996	-22.8661	-65.3816	-13.602	-19.1686	-27.9307	11.1609	-32.0237	-64.8252	29.3238	-6.46558	-38.623	8.45122
-5.8084	-1.99372	2.19334	12.7911	-93.1216	30.0022	0.902308	-56.0429	1.70612	14.3874	-95.9335	13.4427	8.97585	-59.2721	29.2991	19.2472	-66.7567	-5.28349	5.17215	-33.9913	1.45728	1.22172	-79.6371	-7.94127	-22.6696	-94.9828	24.5126	-24.0291	-50.0023	32.1159	-20.7584	-101.39	18.5346	-14.2878	-59.2721	20.0313	-22.8011	-65.3717	-13.122	-19.1823	-27.3756	11.5701	-31.8057	-63.8412	27.3814	-6.41129	-38.011	9.51841
-5.61763	-1.19153	-5.3861	12.9815	-94.5593	33.3053	0.944124	-55.0916	1.29808	14.2694	-94.9703	13.9864	8.96644	-58.8693	29.9193	19.2392	-66.6103	-5.34868	5.33114	-33.4682	2.74159	1.27178	-80.2865	-3.66006	-22.5803	-94.739	24.0235	-23.7084	-48.6315	29.3523	-20.8772	-101.797	19.4774	-14.2972	-58.8693	20.985	-22.5975	-65.106	-13.7552	-19.2088	-26.7685	12.8529	-32.0098	-63.9671	30.2348	-6.40794	-37.2781	9.2058
-5.67451	-0.536317	-3.24235	12.7785	-92.9271	29.8163	1.01512	-54.837	3.75294	14.3577	-95.4348	13.8536	8.99781	-58.3557	30.1131	19.2525	-66.7076	-4.68413	5.3164	-32.5468	1.88224	1.34002	-78.8625	-5.04714	-22.5132	-94.8199	24.2063	-23.7698	-48.3096	30.4422	-20.8077	-101.622	19.1818	-14.2658	-58.3557	21.2531	-22.5181	-65.1477	-13.1623	-19.1301	-25.9187	12.4669	-32.0605	-63.5796	30.9537	-6.40528	-36.4777	9.2176
-5.70277	0.344235	-3.49907	12.8467	-93.3316	30.8489	1.06653	-53.941	3.91933	14.3495	-95.299	12.4097	9.125	-57.1681	29.1606	19.1118	-66.118	-6.11016	5.43502	-31.6503	1.59189	1.34242	-76.8458	-8.01878	-22.5364	-95.009	24.6736	-23.8562	-47.8427	31.8922	-20.6512	-100.937	17.5647	-14.1386	-57.1681	19.638	-22.434	-65.0173	-13.2118	-19.1135	-25.2646	12.8511	-31.7819	-62.9125	29.9839	-6.28201	-35.5702	8.21618
-5.74194	1.17213	-0.680017	12.8917	-93.1426	30.111	1.16851	-53.1199	4.15683	14.3481	-95.56	12.4299	9.14457	-56.6075	29.5048	18.9898	-65.7235	-7.00918	5.51857	-31.0564	3.80001	1.45687	-78.1216	-1.29159	-22.5381	-94.9618	24.7098	-23.6702	-46.914	30.434	-20.6472	-100.941	17.5167	-14.119	-56.6075	20.1434	-22.3965	-65.1535	-12.5249	-19.0491	-24.3193	12.3823	-31.5833	-62.1064	29.5457	-6.22663	-34.9024	8.9613
-5.63717	1.98389	-5.29578	12.8547	-92.9004	29.8356	1.24296	-52.39	4.69663	14.3707	-95.4915	14.1596	9.13289	-56.1552	30.0621	18.9024	-65.5226	-7.24956	5.65171	-30.4057	4.61623	1.42921	-76.1865	-4.91921	-22.5141	-94.7896	24.5862	-23.5466	-46.0619	29.5212	-20.8495	-101.808	19.5008	-14.1307	-56.1552	21.0476	-22.1259	-64.7575	-13.5314	-19.0347	-23.6753	12.8793	-32.0986	-62.4686	33.2648	-6.1648	-34.0683	8.6088
-5.69156	2.78238	-2.14053	13.0318	-94.0298	32.4058	1.3979	-51.9748	6.82158	14.4167	-95.7676	14.7799	9.23856	-55.1194	28.9896	19.0679	-65.8642	-5.58217	5.52771	-28.9565	-1.46014	1.54246	-75.5257	-3.71498	-22.5311	-94.8112	24.5942	-23.3234	-45.1119	27.7243	-20.9328	-102.17	20.137	-14.025	-55.1194	19.2426	-22.1047	-64.8729	-12.6447	-19.0575	-23.0638	13.226	-31.8175	-61.3929	31.6066	-6.11238	-33.5208	10.0472
-5.64263	3.76067	-3.55581	12.9946	-94.0625	32.3994	1.47393	-50.5254	4.27079	14.3676	-95.4544	12.4522	9.18969	-54.8442	29.7614	18.9303	-65.3073	-7.16599	5.66221	-28.2525	0.854871	1.59767	-74.0593	-5.61706	-22.5499	-94.9308	24.9458	-23.2201	-44.2767	27.4806	-20.6365	-100.968	17.5554	-14.0739	-54.8442	20.5224	-21.9694	-64.5785	-13.1633	-18.935	-22.1822	12.7097	-31.5974	-60.4738	30.1974	-6.02372	-32.7105	10.3318
-5.62233	4.48761	-2.5715	13.0811	-94.8537	34.2133	1.60561	-49.262	3.20798	14.4423	-95.752	11.6743	9.25411	-54.0237	29.3583	19.1648	-65.7193	-5.21715	5.89232	-28.0615	6.50427	1.6281	-73.116	-5.83643	-22.3153	-94.1347	23.2439	-23.5806	-44.2537	31.3595	-20.5595	-100.546	16.571	-14.0095	-54.0237	19.8712	-21.8699	-64.5535	-13.1301	-18.8935	-21.4238	13.2228	-31.8183	-60.1521	31.4147	-5.92788	-31.5556	8.37795
-5.69872	5.4268	-1.48984	12.9968	-94.4605	33.2634	1.70888	-49.4672	8.99658	14.4854	-96.2342	12.8813	9.2337	-53.6003	30.0539	19.1916	-65.5961	-5.17723	5.87808	-26.9083	3.72426	1.72863	-72.2746	-5.36835	-22.475	-94.6812	24.4432	-23.3444	-43.1982	29.6024	-20.6879	-101.174	17.8078	-14.0299	-53.6003	20.9615	-21.8422	-64.6651	-12.4524	-18.7164	-20.4242	11.9951	-32.0617	-60.0882	33.9143	-5.90223	-30.8666	9.78483
-5.70575	6.43779	1.44137	12.9373	-94.0177	32.4187	1.85716	-48.3797	7.86567	14.4412	-96.024	13.0843	9.35766	-52.6182	29.2188	19.4391	-66.073	-3.02891	5.9767	-25.8666	3.15389	1.77491	-71.154	-5.64182	-22.4696	-94.6497	24.3924	-23.3067	-42.4267	29.2418	-20.7109	-101.298	18.1111	-13.9059	-52.6182	19.5621	-21.7351	-64.561	-12.4813	-18.7328	-19.6542	12.5379	-31.5159	-58.5956	30.3734	-5.8869	-30.2207	10.4256
-5.6537	7.21278	-2.76655	12.867	-93.6438	31.7268	1.92688	-47.2167	6.24653	14.3918	-95.7227	13.587	9.31497	-52.3092	30.3142	19.49	-65.7623	-3.1435	6.01187	-25.2834	4.85303	1.81245	-70.9414	-3.44655	-22.5332	-94.8001	24.7121	-23.2936	-41.7985	29.1971	-20.7895	-101.489	18.7658	-13.9486	-52.3092	21.3275	-21.6682	-64.2539	-13.0993	-18.755	-18.8036	13.3388	-31.6258	-58.1856	31.3266	-5.79444	-29.1816	9.40932
-5.64564	8.03887	-2.74778	12.5693	-91.5118	26.8252	2.03104	-46.0826	5.536	14.3045	-95.2581	13.6922	9.46835	-51.1621	28.9664	19.4433	-65.432	-3.9152	6.15854	-24.5382	7.61547	1.85891	-68.3317	-8.61805	-22.4828	-94.6082	24.3801	-23.1414	-40.8377	28.2849	-20.796	-101.674	19.0267	-13.7952	-51.1621	19.1205	-21.6122	-64.3074	-12.5804	-18.7048	-17.9886	13.557	-31.2443	-56.9164	29.1054	-5.75433	-28.4814	11.1427
-5.57387	8.94362	-4.09361	12.7919	-92.8169	30.1286	2.16636	-45.5328	8.2317	14.3054	-95.2793	11.9913	9.3657	-50.9339	30.2381	19.3622	-64.6957	-5.87726	6.02493	-22.9046	-1.70939	1.98729	-69.024	-2.91583	-22.5305	-94.8782	25.0108	-23.1539	-40.1566	28.3572	-20.6257	-100.756	17.0818	-13.8979	-50.9339	21.1937	-21.57	-64.2445	-12.5349	-18.6348	-17.1651	12.8796	-31.57	-56.7512	31.4805	-5.63077	-27.2373	7.82733
-5.46028	9.67349	-6.97693	12.7347	-92.4433	29.3035	2.20128	-43.9144	5.48671	14.3265	-94.9509	14.1188	9.34732	-50.5062	30.7122	19.3786	-64.4405	-6.19101	6.22991	-22.2448	2.67561	2.05139	-68.2331	-1.85756	-22.3897	-94.6052	24.4754	-23.2126	-39.6417	30.0923	-20.8549	-101.942	19.597	-13.9163	-50.5062	22.0037	-21.4532	-63.9653	-13.1547	-18.6134	-16.3163	13.1989	-31.5918	-56.3642	31.9669	-5.59996	-26.421	8.11398
-5.4707	10.8281	-3.44698	12.659	-92.1348	28.4241	2.32	-43.5052	8.46522	14.3652	-95.3702	12.8516	9.43605	-49.5458	29.9213	19.5327	-64.749	-4.53623	6.30377	-21.5323	5.14986	2.14169	-67.2831	-1.864	-22.4746	-94.7915	24.9377	-23.1074	-38.7185	29.2652	-20.6994	-101.208	18.0132	-13.8276	-49.5458	20.7159	-21.457	-63.9819	-12.4424	-18.6135	-15.4546	13.343	-31.4751	-55.602	31.7328	-5.52681	-25.5142	8.46894
-5.3532	11.3476	-10.8385	12.6599	-91.7495	27.6457	2.38648	-41.7159	3.37579	14.2791	-94.6721	11.0148	9.44871	-48.7952	29.8846	19.3891	-64.1811	-5.98487	6.39293	-20.7059	6.27399	2.174	-65.7446	-3.81181	-22.4037	-94.5982	24.4596	-23.1481	-37.9734	29.7182	-20.535	-100.296	16.1266	-13.8149	-48.7952	20.6257	-21.4108	-63.945	-12.0002	-18.5442	-14.5853	13.4844	-31.0621	-54.1976	29.0313	-5.49691	-24.6962	8.49383
-5.38742	12.3565	-6.5572	12.7329	-92.4746	29.2547	2.56039	-41.2419	6.04372	14.3223	-95.2058	12.3416	9.50143	-47.9412	29.4509	19.5897	-64.6162	-3.68381	6.39296	-19.6326	4.04135	2.31719	-65.7463	-0.405821	-22.4965	-95.0864	25.6231	-23.0977	-37.0814	29.3819	-20.6606	-100.934	17.5018	-13.7622	-47.9412	19.9379	-21.2666	-63.5963	-13.08	-18.4787	-13.6961	13.6767	-31.2113	-53.6665	30.206	-5.453	-23.8607	9.17391
-5.42198	13.44	-3.43818	12.7299	-92.4598	29.2002	2.69379	-41.2739	11.6876	14.3163	-95.3833	12.0505	9.57265	-47.1553	29.2666	19.6614	-64.6718	-2.86486	6.499	-18.617	4.65271	2.40952	-64.2983	-2.04576	-22.4777	-94.88	25.3009	-22.9408	-36.2093	27.9834	-20.6139	-100.786	17.1071	-13.691	-47.1553	19.6417	-21.226	-63.5506	-12.7952	-18.5042	-12.9328	14.1419	-31.0312	-53.06	29.1255	-5.3942	-22.8167	7.91227
-5.37934	14.4621	-3.08076	12.6555	-91.6862	27.5784	2.8472	-39.8059	9.3816	14.3057	-95.2373	11.8144	9.54857	-46.6516	29.9715	19.65	-64.4251	-3.11521	6.67582	-18.003	8.05314	2.50664	-62.9153	-3.04307	-22.5234	-95.053	25.8546	-23.0643	-35.7425	30.4041	-20.5665	-100.635	16.8762	-13.715	-46.6516	20.8548	-21.2152	-63.6392	-11.8889	-18.3697	-11.9199	13.0567	-30.7995	-52.3378	29.0671	-5.22077	-21.6529	6.55888
-5.28245	15.1531	-6.07247	12.6813	-92.0468	28.543	2.98785	-38.8773	9.5573	14.3038	-95.2381	14.3917	9.60768	-45.8627	29.6292	19.7104	-64.1978	-3.29693	6.55638	-16.7126	1.72701	2.71501	-62.8297	0.667975	-22.5658	-95.0248	25.8115	-23.1025	-35.0213	30.9006	-20.8772	-102.006	19.8269	-13.6559	-45.8627	20.3035	-21.1567	-63.349	-12.4292	-18.3462	-11.1286	13.7906	-30.6187	-51.3746	28.2077	-5.11837	-20.7606	6.87832
-5.23955	16.0962	-7.37775	12.6637	-92.0505	28.5516	3.10697	-37.1527	5.28727	14.2564	-94.7328	12.0432	9.63482	-45.1444	29.6292	19.6833	-63.9756	-3.33177	6.75668	-15.7901	4.23498	2.80278	-61.7153	0.474181	-22.4735	-94.6648	25.0601	-22.8845	-33.9806	29.2664	-20.5739	-100.883	17.2968	-13.6288	-45.1444	20.3002	-21.1885	-63.5591	-11.3493	-18.1801	-10.1117	12.3581	-30.6801	-50.8433	28.9817	-5.11566	-19.9617	8.85269
-5.42699	17.5825	0.514596	12.8448	-93.4662	31.745	3.22061	-36.9962	10.1467	14.2226	-94.6425	13.058	9.67695	-44.4044	29.4553	19.7862	-64.1162	-2.47994	6.923	-14.9871	8.2367	2.93702	-60.3982	-0.640425	-22.5456	-94.799	25.3021	-22.6075	-32.9249	26.8118	-20.7087	-101.369	18.4896	-13.5866	-44.4044	20.0136	-21.0469	-63.1662	-12.1688	-18.18	-9.22506	13.0371	-30.5302	-49.9164	27.9999	-4.97419	-18.8709	6.23159
-5.34739	18.6515	2.00958	12.8672	-93.4396	31.8057	3.33097	-35.7859	9.07505	14.2718	-94.9057	13.8021	9.75913	-43.5382	28.9443	19.7628	-63.9737	-2.40298	6.8591	-13.9565	3.44939	3.00293	-59.0614	-2.06271	-22.5432	-94.7387	25.2067	-22.5682	-32.1224	26.8026	-20.8044	-101.773	19.2569	-13.5045	-43.5382	19.2638	-20.968	-62.9804	-12.3767	-18.1237	-8.285	13.4275	-30.5284	-49.0944	27.3035	-4.94224	-18.0545	7.84769
-5.32963	19.4153	0.718448	12.7315	-92.4185	29.2459	3.47668	-34.3242	6.22055	14.1836	-94.3941	13.3918	9.65088	-43.1078	30.0175	19.7687	-63.8267	-2.28986	7.10777	-13.212	8.92946	3.20096	-58.4741	0.0622081	-22.4942	-94.425	24.5779	-22.574	-31.5155	27.8243	-20.7774	-101.601	18.9283	-13.6127	-43.1078	21.0367	-20.9469	-62.8471	-12.1351	-18.0694	-7.40949	13.4701	-30.5176	-48.4368	27.6894	-4.85717	-16.8807	6.18842
-5.15411	20.1223	-2.34402	12.6769	-92.081	28.4404	3.57903	-33.0286	4.24335	14.3052	-95.2107	13.0208	9.71836	-42.2665	29.7158	19.8088	-63.8993	-1.63176	7.2298	-12.2145	9.53718	3.34341	-57.6152	0.924695	-22.5161	-94.4972	24.8032	-22.5325	-30.6929	27.7894	-20.6801	-101.348	18.255	-13.5452	-42.2665	20.5369	-20.9359	-62.7501	-11.7822	-18.0185	-6.48874	13.2757	-30.6471	-48.0258	29.4612	-4.87168	-16.2435	8.00618
-5.24347	21.3569	-0.0997474	12.5987	-91.6685	27.5572	3.7474	-32.1743	5.09946	14.4353	-96.1184	12.6832	9.72896	-41.5155	29.6508	19.6992	-63.4649	-2.23522	7.15253	-10.9512	3.67317	3.47765	-55.6077	-2.49233	-22.535	-94.4914	24.9333	-22.5289	-29.889	28.0799	-20.64	-100.999	17.584	-13.5346	-41.5155	20.4473	-20.9052	-62.5561	-11.9456	-17.9166	-5.3895	12.8583	-30.2454	-46.899	27.2331	-4.81198	-15.1696	8.28233
-5.12625	21.9641	-3.76033	12.5253	-91.3341	26.7518	3.8467	-30.8226	2.57205	14.3485	-95.4512	13.1036	9.74981	-40.6712	29.3086	19.514	-62.6483	-4.56388	7.19749	-9.86048	2.76003	3.67629	-55.4349	1.1924	-22.5261	-94.3715	24.7841	-22.6041	-29.1365	29.6246	-20.6955	-101.297	18.2793	-13.5138	-40.6712	19.9733	-20.9239	-62.4777	-11.47	-17.8699	-4.62405	12.7082	-30.1709	-45.9375	26.6691	-4.77506	-14.4322	10.5771
-5.19241	23.5904	2.32389	12.5329	-91.3326	26.9103	4.0206	-30.4082	6.65274	14.2851	-94.9497	13.2832	9.70877	-40.06	29.9508	19.6144	-62.6698	-3.53439	7.29024	-9.09071	3.87824	3.79192	-54.4196	0.667243	-22.4932	-94.2199	24.4601	-22.3952	-28.1189	27.9457	-20.7236	-101.444	18.6316	-13.5548	-40.06	21.007	-20.8822	-62.1487	-11.7308	-17.8874	-3.61011	13.7162	-30.4484	-45.6395	28.8586	-4.68046	-13.356	8.6148
-5.12533	24.4841	1.8643	12.5292	-91.6578	27.674	4.18771	-29.5304	7.2319	14.3267	-95.1999	15.8726	9.76146	-39.2254	29.6283	19.5838	-62.6363	-3.15784	7.36668	-8.09676	3.43497	3.90199	-52.5263	-2.78516	-22.5596	-94.2776	24.7552	-22.4878	-27.5476	29.0934	-21.1072	-102.801	21.5256	-13.5021	-39.2254	20.5266	-20.9411	-62.2086	-10.8852	-17.8707	-2.68826	14.3497	-30.1448	-44.522	26.6919	-4.5967	-12.2723	8.0183
-5.0345	25.3116	1.11529	12.4202	-90.9526	26.055	4.27063	-28.3494	4.83967	14.3065	-95.1755	14.4924	9.73522	-38.6349	30.0106	19.2233	-61.6268	-6.28447	7.40157	-7.19534	2.60743	4.11734	-51.6633	-1.45635	-22.5177	-94.1114	24.6024	-22.2795	-26.5615	27.1586	-20.9344	-102.082	19.9314	-13.5284	-38.6349	21.22	-20.8496	-61.8653	-11.4336	-17.8043	-1.70526	14.4024	-30.3996	-44.2196	29.4107	-4.51078	-11.4236	8.03615
-4.85013	25.6087	-4.79042	12.422	-91.3041	26.9447	4.48218	-27.5313	7.66664	14.2856	-94.8941	13.0208	9.85811	-37.7611	29.044	19.3727	-61.9939	-4.01282	7.68853	-6.32439	7.94141	4.27126	-50.8231	-0.471066	-22.5855	-94.3599	25.2907	-22.4879	-25.9765	29.9779	-20.6998	-101.302	18.3271	-13.4055	-37.7611	19.6679	-20.8536	-61.6849	-11.1845	-17.6495	-0.739254	13.4263	-30.0929	-43.0503	27.3383	-4.46465	-10.4816	9.04043
-4.87623	26.8053	-4.03057	12.6577	-93.0647	30.9842	4.63559	-26.1178	3.69115	14.3642	-95.3401	13.3918	9.8919	-36.8573	28.6548	19.2014	-61.5965	-4.85757	7.75127	-5.20873	6.07207	4.44876	-49.5066	-1.96993	-22.5273	-94.1167	24.7991	-22.3107	-24.994	28.6249	-20.7838	-101.444	18.6316	-13.3717	-36.8573	19.0418	-20.8881	-61.4291	-10.8569	-17.6475	0.168971	13.9737	-29.9945	-42.2422	26.5393	-4.38877	-9.55404	10.0467
-4.831	27.9603	-1.9389	12.5114	-91.9993	28.5334	4.8292	-25.5097	8.09902	14.2857	-94.9246	12.7411	9.86457	-36.127	28.8675	19.1351	-61.3779	-4.81144	7.76458	-4.21864	4.01411	4.67946	-48.6139	-0.860759	-22.544	-94.2185	25.1335	-21.9571	-23.8539	25.6426	-20.7052	-101.171	18.0089	-13.399	-36.127	19.5365	-20.877	-61.1185	-11.446	-17.4562	0.968862	12.474	-29.459	-40.8855	22.5543	-4.30916	-8.47585	8.03248
-4.7624	28.6211	-4.24783	12.5135	-92.0302	28.565	4.93186	-24.0964	4.37258	14.3443	-95.3087	13.7285	9.9342	-35.1999	28.1544	19.1343	-61.4893	-3.47364	8.00306	-3.35961	8.72708	4.90379	-48.0369	1.22964	-22.5105	-93.8515	24.5227	-22.0981	-23.1762	27.5087	-20.7804	-101.517	18.9963	-13.3294	-35.1999	18.3552	-20.9235	-61.0502	-10.9478	-17.4662	2.05044	13.5699	-30.1792	-41.1541	28.6337	-4.2742	-7.58112	9.74372
-4.77516	30.0955	0.43427	12.3134	-90.576	25.3251	5.07764	-23.4084	5.31856	14.2601	-94.6035	13.8576	9.8492	-34.7855	29.1888	19.0288	-61.362	-3.18075	7.92565	-2.41331	4.69127	5.06589	-46.9825	0.65382	-22.5377	-94.0791	25.0217	-22.2931	-22.6085	30.0283	-20.8239	-101.658	19.3535	-13.4144	-34.7855	20.1254	-20.9982	-61.0303	-9.97175	-17.3677	2.94489	12.96	-29.6268	-39.6896	24.8464	-4.2236	-6.70987	8.0802
-4.62575	29.945	-5.62327	12.2246	-90.2291	24.5604	5.24286	-22.5	5.7571	14.1764	-93.9002	13.6865	9.9492	-33.7305	28.1505	19.0831	-61.4943	-1.89255	8.0811	-1.46659	6.81409	5.21181	-46.2929	1.60606	-22.5227	-93.9304	24.7235	-22.0336	-21.6616	27.8224	-20.8262	-101.646	19.3847	-13.3144	-33.7305	18.5043	-20.9594	-60.7316	-10.3592	-17.3435	3.92592	13.9685	-29.4549	-38.9032	25.0893	-4.17648	-5.81383	9.07247
-4.65939	31.1582	-3.59038	12.2936	-90.912	26.1617	5.5239	-21.6884	7.28126	14.3111	-95.1864	14.0051	9.92919	-33.0662	28.3774	18.914	-61.2665	-1.79058	8.14876	-0.485698	5.89813	5.3579	-44.9807	1.02292	-22.5239	-93.9356	24.7353	-22.0991	-20.9953	28.4326	-20.8074	-101.591	19.3631	-13.3344	-33.0662	18.8498	-21.0084	-60.7125	-9.69156	-17.2153	4.83763	13.7124	-29.9139	-38.8676	28.9543	-4.13904	-4.93911	11.1002
-4.64422	32.2894	-2.36717	12.3119	-91.3039	26.9848	5.59036	-20.5821	6.5788	14.2281	-94.4956	14.121	10.026	-32.0462	27.1233	18.7933	-60.9029	-2.5114	8.14632	0.354418	3.64886	5.57134	-44.2525	2.81036	-22.5537	-93.9795	25.0617	-22.0362	-20.1061	28.2966	-20.8502	-101.759	19.7009	-13.2376	-32.0462	17.0313	-20.9575	-60.4447	-9.69455	-17.2688	5.82962	14.4478	-29.7811	-37.9079	27.9961	-4.09076	-3.90281	11.7179
-4.59676	33.6805	-0.286234	12.4578	-92.7119	30.3113	5.7494	-19.69	7.20216	14.2251	-94.4589	13.8271	9.98974	-31.381	27.554	18.5752	-60.5959	-2.61058	8.30576	1.31247	6.92234	5.71883	-43.0589	1.82122	-22.5494	-93.8958	24.9528	-22.0825	-19.2848	29.2789	-20.8091	-101.622	19.3709	-13.2739	-31.381	17.6752	-21.0034	-60.4791	-9.00106	-17.1314	6.76381	13.3662	-29.1938	-36.3977	23.1339	-3.95615	-2.76418	10.1087
-4.54946	34.7441	1.48177	12.4953	-93.0346	31.1785	5.89618	-18.8309	8.01487	14.3907	-95.5649	13.2676	9.96336	-30.7548	28.0041	18.5105	-60.5618	-1.86811	8.3339	2.2037	4.87054	5.87715	-42.2239	2.80717	-22.6198	-94.066	25.3412	-22.0077	-18.412	29.172	-20.7325	-101.209	18.3947	-13.3002	-30.7548	18.3649	-20.8724	-59.9376	-10.0473	-17.0972	7.60618	13.9431	-29.5481	-36.0864	25.5365	-3.90694	-1.87503	8.42263
-4.45128	34.9047	-2.99183	12.5478	-93.7263	32.7873	6.00303	-17.7282	6.75384	14.318	-95.2761	12.2678	9.98395	-29.9346	27.4163	18.3908	-60.2952	-1.80843	8.61126	3.2977	10.1636	6.13681	-41.4677	4.52296	-22.6362	-94.0458	25.3569	-22.1363	-17.8201	30.2161	-20.6622	-100.72	17.345	-13.2796	-29.9346	17.4632	-20.9281	-59.9424	-9.30402	-17.0337	8.55162	13.9997	-29.2985	-35.1625	24.2964	-3.88082	-0.813677	10.8017
-4.52023	36.3433	1.47814	12.3082	-92.6371	30.3817	6.11141	-16.6698	6.35292	14.353	-95.6926	12.5569	9.92276	-29.2418	27.9702	17.9526	-59.5878	-3.76065	8.46202	4.14248	5.01687	6.29064	-40.8203	5.95711	-22.6364	-94.0233	25.3672	-21.8213	-16.793	27.6968	-20.6323	-100.859	17.5491	-13.3408	-29.2418	18.4551	-20.9582	-59.8715	-8.69477	-17.0058	9.39599	14.2677	-28.8054	-33.9646	20.2897	-3.82638	0.0143849	10.5251
-4.41349	36.5939	-2.13191	12.1643	-91.5105	27.9372	6.22307	-15.863	5.99762	14.2933	-95.2542	11.4101	9.93981	-28.4572	27.4039	17.9016	-59.4069	-3.50978	8.47783	5.00574	3.69749	6.29355	-39.0735	1.20579	-22.6304	-94.0831	25.5448	-21.823	-15.9753	27.8471	-20.5235	-100.245	16.3579	-13.3238	-28.4572	17.6139	-20.948	-59.6534	-8.60883	-16.9204	10.0995	13.6153	-29.8228	-34.4019	28.5628	-3.80912	0.936164	10.8209
-4.36192	37.6205	-0.555736	12.0606	-91.2508	27.225	6.39137	-14.9949	7.33592	14.3069	-95.1038	12.2753	9.93893	-27.7882	27.6927	17.7207	-59.0952	-3.66724	8.55885	5.9588	3.91031	6.46785	-38.0883	2.02068	-22.5703	-93.8332	25.0362	-21.714	-15.1167	27.5893	-20.6085	-100.777	17.3925	-13.3247	-27.7882	18.1044	-20.9143	-59.6793	-7.93785	-16.985	11.1048	14.7018	-29.7298	-33.5912	27.5391	-3.76581	1.88736	10.7203
-4.3743	38.7709	0.899745	11.9741	-90.9029	26.485	6.56139	-14.1182	7.96919	14.4946	-96.3571	14.9022	9.9775	-26.9151	27.154	17.7516	-59.4308	-1.35873	8.68493	6.91574	4.68701	6.6906	-37.2625	2.87804	-22.5345	-93.9068	25.225	-21.7474	-14.3232	28.1713	-20.8604	-101.976	19.9918	-13.2861	-26.9151	17.3678	-20.856	-59.5027	-7.73966	-16.8542	12.0203	13.782	-28.974	-31.9791	21.9055	-3.70874	2.83008	10.8354
-4.25817	39.4219	0.327743	12.0196	-91.5911	28.0246	6.64751	-13.2412	6.60375	14.4032	-95.8247	13.2843	9.91103	-26.352	27.9315	17.6649	-59.4984	-0.252622	8.66952	7.72112	4.57107	6.9417	-36.9157	6.54209	-22.5136	-94.0011	25.3989	-21.8789	-13.6463	29.5069	-20.6791	-101.238	18.2868	-13.3526	-26.352	18.6431	-20.8719	-59.3996	-7.05799	-16.9186	12.9048	14.9692	-28.7957	-31.0985	20.4391	-3.65326	3.78955	10.4639
-4.2773	41.0756	5.07977	11.9348	-91.2539	27.3338	6.81456	-12.3854	7.94362	14.2998	-95.4319	12.4207	9.96006	-25.6774	27.4425	17.5684	-59.4524	-0.0986214	8.76398	8.54712	3.96711	6.9978	-35.5508	3.68131	-22.5103	-93.7655	25.0874	-21.8788	-12.8764	29.1261	-20.5809	-100.788	17.4159	-13.3035	-25.6774	17.9141	-20.7696	-58.8473	-8.38296	-16.7792	13.6982	14.6303	-29.1988	-30.7774	23.939	-3.69891	4.67278	13.0129
-4.26999	41.5185	3.61235	12.0513	-92.6077	30.5776	6.9255	-11.5096	7.42924	14.3698	-95.8948	13.1366	9.97727	-24.8721	26.9474	17.507	-59.6365	1.55585	8.83657	9.48722	5.58925	7.20924	-34.9604	5.10056	-22.4981	-93.6941	24.8827	-21.8652	-12.1992	29.4209	-20.6614	-101.048	18.0699	-13.2863	-24.8721	17.1925	-20.812	-58.8184	-7.40033	-16.7877	14.6263	15.2108	-28.2779	-29.3527	16.8584	-3.67734	5.59003	13.9964
-4.16916	41.7516	0.586932	11.9653	-91.9696	28.9715	7.16455	-10.6984	8.04486	14.4791	-96.3056	13.5489	9.95001	-24.1879	26.8562	17.1629	-58.8149	-0.218342	8.9846	10.4625	7.06195	7.4273	-34.039	5.70212	-22.5198	-93.7938	25.2756	-21.6403	-11.3497	27.2719	-20.7046	-101.226	18.412	-13.3136	-24.1879	17.1324	-20.8249	-58.8134	-6.62123	-16.7644	15.3587	15.1365	-28.9249	-29.3802	23.1097	-3.58077	6.46974	11.3974
-4.13563	43.0474	2.87359	12.052	-93.059	31.4582	7.2856	-9.86359	8.52241	14.3277	-95.6538	13.3737	9.96275	-23.4089	26.6533	16.9351	-58.5781	-0.574847	8.93464	11.1721	4.85263	7.66413	-33.3466	7.08454	-22.5755	-94.0725	25.9944	-21.5952	-10.5393	27.13	-20.7033	-101.205	18.4055	-13.3009	-23.4089	16.9682	-20.697	-58.4568	-7.05914	-16.6824	16.186	15.0125	-29.3296	-29.0922	25.8782	-3.53293	7.33195	11.9635
-4.03247	43.2051	-0.877438	11.9658	-92.2986	29.86	7.406	-8.95391	8.07229	14.2542	-95.3953	13.8555	10.0028	-22.6495	25.8862	16.6393	-58.1579	-1.22182	9.08384	12.111	6.85243	7.73998	-32.1505	4.62723	-22.553	-94.0007	25.8513	-21.5084	-9.82429	26.0915	-20.7393	-101.49	19.0533	-13.2608	-22.6495	15.7808	-20.699	-58.4653	-6.33159	-16.5829	16.939	14.6341	-28.5994	-27.7063	20.4607	-3.49648	8.16852	10.9877
-4.05675	44.6155	2.92694	11.8088	-91.2416	27.4471	7.57733	-8.27554	9.09154	14.3146	-95.9303	14.2261	9.95561	-21.9711	26.2093	16.6175	-58.3515	0.502704	9.20117	12.9062	7.46131	7.92201	-31.4138	6.39188	-22.5088	-93.8533	25.5765	-21.5301	-9.12485	26.4449	-20.7793	-101.714	19.3393	-13.308	-21.9711	16.3418	-20.6597	-58.3146	-5.82684	-16.6226	17.7989	15.2623	-28.868	-27.293	22.6684	-3.50025	8.99026	12.7077
-4.10156	45.4418	3.93629	11.8047	-91.5393	28.2687	7.77123	-7.46466	9.88056	14.3233	-96.0341	12.3215	10.0283	-21.2115	25.2644	16.3714	-58.1584	0.665037	9.21127	13.5725	4.77975	8.12075	-30.479	5.21514	-22.5397	-93.9067	25.8223	-21.7384	-8.5417	29.1411	-20.5436	-100.645	17.126	-13.2353	-21.2115	15.042	-20.5211	-57.8987	-6.62069	-16.5468	18.6038	15.0194	-28.4837	-26.345	19.9101	-3.46314	9.85749	13.6671
-3.99451	45.8432	2.48859	11.7721	-91.6081	28.3692	7.95887	-6.67991	10.2939	14.2917	-95.8251	13.4344	9.97747	-20.6431	25.5967	16.1714	-58.1044	1.50871	9.22957	14.2385	4.56708	8.16418	-29.3991	3.05285	-22.4819	-93.6346	25.3443	-21.7677	-7.89174	29.8221	-20.6903	-101.176	18.4393	-13.2861	-20.6431	15.5703	-20.4551	-57.8131	-5.82006	-16.5107	19.3151	15.4692	-28.1484	-25.4607	16.3838	-3.47267	10.6429	12.749
-4.07443	47.9439	9.63888	11.8035	-92.2941	30.0527	8.09066	-5.86407	10.9889	14.3752	-96.2643	14.097	9.96427	-20.002	25.6475	16.0451	-58.1819	3.17926	9.3249	14.9935	4.79625	8.29417	-28.6144	3.01146	-22.4573	-93.6505	25.5047	-21.7286	-7.17207	29.7377	-20.7856	-101.496	19.0644	-13.2993	-20.002	15.7585	-20.4573	-57.8026	-5.07475	-16.5699	20.1553	16.0728	-29.0618	-25.5912	23.9309	-3.41745	11.3645	12.9254
-3.93214	47.89	5.67198	11.9537	-94.0508	34.1378	8.33083	-5.27979	12.7107	14.1446	-94.427	11.6941	9.83925	-19.5064	26.4276	15.707	-57.7087	1.88929	9.37518	15.8087	4.92815	8.59157	-28.1143	6.47379	-22.3865	-93.3819	25.0536	-21.7442	-6.44992	30.0146	-20.5344	-100.33	16.8837	-13.4244	-19.5064	17.1515	-20.3342	-57.595	-4.93506	-16.5117	20.8433	15.6797	-28.3468	-24.3855	17.483	-3.3408	12.1773	11.5465
-3.97151	49.2451	8.91523	11.8679	-93.7064	33.4533	8.42134	-4.58054	10.561	14.1261	-94.4794	12.2454	9.84793	-18.791	26.0593	15.5154	-57.5932	2.28765	9.51841	16.7512	7.11585	8.62515	-26.8837	2.23835	-22.4523	-93.7549	25.9501	-21.4449	-5.79501	26.9074	-20.6127	-100.639	17.495	-13.4157	-18.791	16.6224	-20.1592	-57.1763	-5.46577	-16.4188	21.6553	15.589	-28.6711	-23.8	20.7319	-3.3104	13.0249	11.9543
-3.86535	49.8249	8.13637	11.5723	-91.5296	28.5512	8.50175	-3.80934	10.3701	14.2963	-95.5372	13.4011	9.83341	-18.2088	25.7992	15.4716	-58.0203	4.96447	9.52047	17.3549	5.56088	8.923	-26.6409	6.6102	-22.4474	-93.6654	25.7453	-21.3437	-5.07245	25.9381	-20.6576	-101.045	18.4613	-13.4302	-18.2088	16.2237	-20.1726	-57.2551	-3.94423	-16.4769	22.4058	16.2856	-28.4598	-23.0923	18.4512	-3.27311	13.7851	12.8898
-3.83226	49.745	4.91809	11.6973	-92.1741	30.2417	8.71365	-3.1923	12.3099	14.2343	-95.2742	13.3845	9.88575	-17.6296	25.3522	15.3742	-58.1565	6.77665	9.58003	17.933	5.46623	9.07408	-25.7568	4.8805	-22.3963	-93.472	25.4053	-21.4171	-4.49117	27.0353	-20.6597	-101.031	18.4897	-13.3779	-17.6296	15.6432	-20.0055	-56.9233	-4.31514	-16.3424	23.0001	15.5932	-28.2212	-22.3945	16.7561	-3.25076	14.4632	12.8397
-3.87864	51.3845	10.3271	11.6416	-92.6025	31.1759	8.85491	-2.43711	12.1659	14.2924	-95.665	12.6605	9.86574	-17.0379	25.1029	15.0183	-57.3025	4.37211	9.69654	18.5299	5.74921	9.35398	-25.1843	7.16058	-22.3428	-93.4009	25.2625	-21.5756	-3.88212	29.4272	-20.5701	-100.582	17.5438	-13.3979	-17.0379	15.3446	-19.9584	-56.9095	-3.51087	-16.3938	23.626	16.201	-28.5571	-22.2228	20.3753	-3.2142	15.0517	12.2419
-3.87404	52.3026	11.5528	11.8262	-94.7333	36.1756	9.12722	-1.92067	13.2569	14.2133	-94.7399	13.542	9.76731	-16.5361	25.8264	14.6989	-56.8843	3.20222	9.82928	19.3074	7.61933	9.46009	-24.3103	5.90419	-22.3558	-93.6281	25.7838	-21.3564	-3.2898	26.6133	-20.6702	-101.152	18.8243	-13.4963	-16.5361	16.5489	-19.7662	-56.5759	-4.03547	-16.3283	24.288	16.4254	-28.7966	-21.776	22.33	-3.17757	15.6362	11.626
-3.65895	50.9198	2.20821	11.6685	-93.6239	33.7329	9.33314	-1.30942	15.2442	14.235	-94.9839	14.1401	9.73692	-15.9957	25.6517	14.434	-56.565	2.87785	9.76732	19.8356	6.032	9.61928	-23.4761	4.47486	-22.2767	-93.4165	25.4846	-21.5151	-2.74667	28.5881	-20.7006	-101.397	19.4253	-13.5267	-15.9957	16.4957	-19.691	-56.5573	-3.15916	-16.2533	24.9335	16.4035	-28.3238	-20.8687	17.4686	-3.11454	16.4855	12.3063
